# Supplementary material for: Roots of angiosperm formins: The evolutionary history of plant FH2 domain-containing proteins
Source: BMC Evol Biol. 2008 Apr 22;8:115. doi: 10.1186/1471-2148-8-115 (PMC2386819; doi:10.1186/1471-2148-8-115)
Supplement: Additional file 1 — Summary of FH2 proteins analyzed in this study (MG_A1.xls). Full list of taxa and FH2 protein sequences included in this study, including an overview of protein domain structure. Database source and accession code is included for every sequence (for database abbreviations see Materials and Methods). For cases where gene structure prediction has been modified, newly predicted protein sequences are provided in Additional file 2. For abbreviations and SMART or Pfam identifiers of additional conserved domains found in the predicted proteins see legends to Tables 1 and 2 and Additional files 4 and 5; sp – signal peptide, tm – transmembrane domain; NA – not available (usually due to incomplete sequence). Format: MS Excel (*.xls). [file 1471-2148-8-115-S1.xls]

## Sheet: FH2 proteins
Abbreviation	Kingdom	Phylum/Division	Species	Source	Protein	Genomic	FH1	GBD/FH3	DAD	ARM	PH	C2	ANK	PDZ	PTEN	RhoGAP	sp	tm	Other	References and Notes
AtFH1	Plantae	Angiospermophyta	Arabidopsis thaliana	TAIR		At3g25500	(+)	-	-	-	-	-	-	-	-	-	+	+		[7,8]
AtFH2	Plantae	Angiospermophyta	Arabidopsis thaliana	TAIR		At2g43800	(+)	-	-	-	-	-	-	-	-	-	+	+		[7,8]
AtFH3	Plantae	Angiospermophyta	Arabidopsis thaliana	TAIR		At4g15200	+	-	-	-	-	-	-	-	-	-	(+)	+		[7,8]
AtFH4	Plantae	Angiospermophyta	Arabidopsis thaliana	TAIR		At1g24150	+	-	-	-	-	-	-	-	-	-	+	+		[7,8]
AtFH5	Plantae	Angiospermophyta	Arabidopsis thaliana	TAIR		At5g54650	+	-	-	-	-	-	-	-	-	-	+	+		[7,8]
AtFH6	Plantae	Angiospermophyta	Arabidopsis thaliana	TAIR		At5g67470	+	-	-	-	-	-	-	-	-	-	+	+		[7,8]
AtFH7	Plantae	Angiospermophyta	Arabidopsis thaliana	TAIR		At1g59910	+	-	-	-	-	-	-	-	-	-	-	-		[7,8]
AtFH8	Plantae	Angiospermophyta	Arabidopsis thaliana	TAIR		At1g70140	+	-	-	-	-	-	-	-	-	-	+	+		[7,8]
AtFH9	Plantae	Angiospermophyta	Arabidopsis thaliana	TAIR		At5g48360	+	-	-	-	-	-	-	-	-	-	+	+		[7,8]
AtFH10	Plantae	Angiospermophyta	Arabidopsis thaliana	TAIR		At3g07540	(+)	-	-	-	-	-	-	-	-	-	+	+		[7,8]
AtFH11	Plantae	Angiospermophyta	Arabidopsis thaliana	TAIR		At3g05470	(+)	-	-	-	-	-	-	-	-	-	-	+		[7,8]
AtFH12	Plantae	Angiospermophyta	Arabidopsis thaliana	TAIR		At1g42980	-	-	-	-	-	-	-	-	-	-	-	-		[7,8]
AtFH13	Plantae	Angiospermophyta	Arabidopsis thaliana	TAIR, Entrez	see Additional file 2 (modified Entrez Q9LVN1)	At5g58160	+	-	-	-	-	-	-	-	+	-	-	-		[7,8]
AtFH14	Plantae	Angiospermophyta	Arabidopsis thaliana	TAIR, Entrez	see Additional file 2 (modified Entrez Q9C6S1)	At1g31810	+	-	-	-	-	-	-	-	+	-	-	-		[7,8]
AtFH15	Plantae	Angiospermophyta	Arabidopsis thaliana	TAIR		At5g07650	(+)	-	-	-	-	-	-	-	-	-	-	-		[7,8]
AtFH16	Plantae	Angiospermophyta	Arabidopsis thaliana	TAIR		At5g07770	(+)	-	-	-	-	-	-	-	-	-	-	-		[7,8]
AtFH17	Plantae	Angiospermophyta	Arabidopsis thaliana	TAIR		At3g32400	(+)	-	-	-	-	-	-	-	-	-	-	-		[7,8]
AtFH18	Plantae	Angiospermophyta	Arabidopsis thaliana	TAIR, Entrez	see Additional file 2 (modified Entrez Q9SK28)	At2g25050	+	-	-	-	-	-	-	-	+	-	-	-		[7,8]
AtFH19	Plantae	Angiospermophyta	Arabidopsis thaliana	TAIR		At5g07780	+	-	-	-	-	-	-	-	-	-	-	-		[7,8]
AtFH20	Plantae	Angiospermophyta	Arabidopsis thaliana	TAIR, Entrez	see Additional file 2 (modified Entrez Q9FLQ7)	At5g07740	+	-	-	-	-	-	-	-	+	-	-	-		[7,8]
AtFH21	Plantae	Angiospermophyta	Arabidopsis thaliana	TAIR		At5g07760	+	-	-	-	-	-	-	-	-	-	-	-		[7,8]
Poptr1	Plantae	Angiospermophyta	Populus trichocarpa	JGI	see Additional file 2 (Protein ID: 553138,553139)	Poptr1_1/LG_II:22455940-22458202	+	-	-	-	-	-	-	-	-	-	+	+
Poptr2	Plantae	Angiospermophyta	Populus trichocarpa	JGI	see Additional file 2 (Protein ID: 830742,553967)	Poptr1_1/LG_III:8464556-8465869	+	-	-	-	-	-	-	-	-	-	+	+
Poptr3	Plantae	Angiospermophyta	Populus trichocarpa	JGI	see Additional file 2 (Protein ID: 757276)	Poptr1_1/LG_III:10121457-10124910	+	-	-	-	-	-	-	-	+	-	-	-
Poptr4	Plantae	Angiospermophyta	Populus trichocarpa	JGI	Protein ID: 760585	LG_V|6503000|6508000	NA	NA	NA	NA	NA	NA	NA	NA	NA	NA	NA	NA	NA	not in the tree; closest relative Poptr2, identity 216/342 (63%)
Poptr5	Plantae	Angiospermophyta	Populus trichocarpa	JGI	see Additional file 2 (Protein ID: 416029)	Poptr1_1/LG_VI:11855730-11867346	+	-	-	-	-	-	-	-	+	-	-	-
Poptr6	Plantae	Angiospermophyta	Populus trichocarpa	JGI	see Additional file 2 (Protein ID:654236-7,415875)	Poptr1_1/LG_VI:17984081-17993081	(+)	-	-	-	-	-	-	-	+	-	-	-
Poptr7	Plantae	Angiospermophyta	Populus trichocarpa	JGI	Protein ID: 562135	Poptr1_1/LG_VII:445128-450119	(+)	-	-	-	-	-	-	-	-	-	+	+
Poptr8	Plantae	Angiospermophyta	Populus trichocarpa	JGI	see Additional file 2 (Protein ID: 763913,654561)	Poptr1_1/LG_VII:1635437-1638079	(+)	-	-	-	-	-	-	-	-	-	+	+
Poptr9	Plantae	Angiospermophyta	Populus trichocarpa	JGI	Protein ID: 565225	Poptr1_1/LG_VIII:13271414-13273883	+	-	-	-	-	-	-	-	-	-	+	+
Poptr10	Plantae	Angiospermophyta	Populus trichocarpa	JGI	Protein ID: 766881	Poptr1_1/LG_VIII:15146910-15149375	+	-	-	-	-	-	-	-	-	-	+	+
Poptr11	Plantae	Angiospermophyta	Populus trichocarpa	JGI	Protein ID: 569060	Poptr1_1/LG_XI:12956662-12961773	+	-	-	-	-	-	-	-	-	-	+	+
Poptr12	Plantae	Angiospermophyta	Populus trichocarpa	JGI	see Additional file 2 (Protein ID: 423183)	Poptr1_1/LG_XII:8169709-8175892	+	-	-	-	-	-	-	-	+	-	-	-
Poptr13	Plantae	Angiospermophyta	Populus trichocarpa	JGI	Protein ID: 806776	Poptr1_1/LG_XIII:1182025-1185598	+	-	-	-	-	-	-	-	-	-	+	+
Poptr14	Plantae	Angiospermophyta	Populus trichocarpa	JGI	see Additional file 2 (Protein ID: 242488)	Poptr1_1/LG_XIII:7460494-7465866	+	-	-	-	-	-	-	-	-	-	+	+
Poptr15	Plantae	Angiospermophyta	Populus trichocarpa	JGI	see Additional file 2 (Protein ID: 664956)	Poptr1_1/LG_XIV:10162917-10167336	(+)	-	-	-	-	-	-	-	-	-	+	+
Poptr16	Plantae	Angiospermophyta	Populus trichocarpa	JGI	see Additional file 2 (Protein ID: 575096)	Poptr1_1/LG_XV:4987094-4988938	(+)	-	-	-	-	-	-	-	-	-	+	+
Poptr17	Plantae	Angiospermophyta	Populus trichocarpa	JGI	see Additional file 2 (Protein ID: 668286)	Poptr1_1/LG_XVII:74443-75764	+	-	-	-	-	-	-	-	-	-	+	+
Poptr18	Plantae	Angiospermophyta	Populus trichocarpa	JGI	see Additional file 2 (Protein ID: 578276,261321)	Poptr1_1/LG_XVIII:6260608-6265814	+	-	-	-	-	-	-	-	+	-	-	-
Poptr19	Plantae	Angiospermophyta	Populus trichocarpa	JGI	see Additional file 2 (Protein ID: 262716,738018)	Poptr1_1/LG_XVIII:10865810-10873445	+	-	-	-	-	-	-	-	+	-	-	-
BrapFHa	Plantae	Angiospermophyta	Brassica rapa	Entrez	see Additional file 2	AC189577	(+)	-	-	-	-	-	-	-	-	-	+	+
BrapFHb	Plantae	Angiospermophyta	Brassica rapa	Entrez	see Additional file 2	AC189495	+	-	-	-	-	-	-	-	-	-	+	+
BrapFHc	Plantae	Angiospermophyta	Brassica rapa	Entrez	see Additional file 2	AC189603	+	-	-	-	-	-	-	-	-	-	+	+
BrapFHe	Plantae	Angiospermophyta	Brassica rapa	Entrez	see Additional file 2	AC189582	+	-	-	-	-	-	-	-	-	-	+	+
BrapFHf	Plantae	Angiospermophyta	Brassica rapa	Entrez	see Additional file 2	AC189345	(+)	-	-	-	-	-	-	-	-	-	+	+
BrapFHg	Plantae	Angiospermophyta	Brassica rapa	Entrez	see Additional file 2	AC189184	+	-	-	-	-	-	-	-	+	-	-	-
MetrFH1	Plantae	Angiospermophyta	Medicago truncatula	TIGR	1815.m00011	CR962134_2.1	+	-	-	-	-	-	-	-	-	-	+	+
MetrFH2	Plantae	Angiospermophyta	Medicago truncatula	Entrez	ABE86641	AC161241.18	+	-	-	-	-	-	-	-	-	-	+	+		2 transmembrane domains
MetrFH3	Plantae	Angiospermophyta	Medicago truncatula	Entrez	ABE77423	AC146856_9.1	(-)	-	-	-	-	-	-	-	-	-	+	+
MetrFH4	Plantae	Angiospermophyta	Medicago truncatula	TIGR	ABE93173	AC144502_16.1	+	-	-	-	-	-	-	-	-	-	+	+
MetrFH5	Plantae	Angiospermophyta	Medicago truncatula	TIGR	735.m00011	AC122160_11.1	+	-	-	-	-	-	-	-	+	-	-	-
MetrFH6	Plantae	Angiospermophyta	Medicago truncatula	Entrez	ABE94585	AC128660	+	-	-	-	-	-	-	-	+	-	-	-
MetrFH7	Plantae	Angiospermophyta	Medicago truncatula	Entrez	ABN08988	AC171534.4	(-)	-	-	-	-	-	-	-	-	-	+	+
MetrFH11	Plantae	Angiospermophyta	Medicago truncatula	Entrez	see Additional file 2	AC147001	+	-	-	-	-	-	-	-	-	-	+	+
MetrFH12	Plantae	Angiospermophyta	Medicago truncatula	Entrez	see Additional file 2	AC137521.31	(+)	-	-	-	-	-	-	-	-	-	+	+
MetrFH13	Plantae	Angiospermophyta	Medicago truncatula	Entrez	see Additional file 2	AC169174	(+)	-	-	-	-	-	-	-	-	-	+	+
MetrFH14	Plantae	Angiospermophyta	Medicago truncatula	Entrez	see Additional file 2	AC174365	NA	NA	NA	NA	NA	NA	NA	NA	NA	NA	NA	NA
LojFha	Plantae	Angiospermophyta	Lotus japonicus	Entrez	see Additional file 2	AP006662	+	-	-	-	-	-	-	-	-	-	+	+
LojFHb	Plantae	Angiospermophyta	Lotus japonicus	Entrez	see Additional file 2	AP006119.1	(+)	-	-	-	-	-	-	-	-	-	+	+
LojFHc	Plantae	Angiospermophyta	Lotus japonicus	Entrez	see Additional file 2	AP006630.1	+	-	-	-	-	-	-	-	-	-	+	+
LojFHd	Plantae	Angiospermophyta	Lotus japonicus	Entrez	see Additional file 2	AP008022.1	+	-	-	-	-	-	-	-	-	-	+	+
LojFHe	Plantae	Angiospermophyta	Lotus japonicus	Entrez	see Additional file 2	AP008243.1	+	-	-	-	-	-	-	-	+	-	-	-
LojFHf	Plantae	Angiospermophyta	Lotus japonicus	Entrez	see Additional file 2	AP007718.1	+	-	-	-	-	-	-	-	(+)	-	-	-		not in the tree; closest relative LojFHe, identity 190/244 (77%)
LojFHg	Plantae	Angiospermophyta	Lotus japonicus	Entrez	see Additional file 2	AP007327.1	NA	NA	NA	NA	NA	NA	NA	NA	NA	NA	NA	NA		not in the tree; closest relative Poptr15, identity 219/295 (74%)
VvFHa	Plantae	Angiospermophyta	Vitis vinifera	Entrez	see Additional file 2	CAAP01000527, contig_1854	+	-	-	-	-	-	-	-	-	-	-	+
VvFHb	Plantae	Angiospermophyta	Vitis vinifera	Entrez	see Additional file 2	CAAP01006631, contig_4831	+	-	-	-	-	-	-	-	-	-	+	-
VvFHc	Plantae	Angiospermophyta	Vitis vinifera	Entrez	see Additional file 2	AM472875.1	+	-	-	-	-	-	-	-	-	-	+	+
VvFHd	Plantae	Angiospermophyta	Vitis vinifera	Entrez	see Additional file 2	CAAP01000118,contig_17400	+	-	-	-	-	-	-	-	+	-	-	-
VvFHe	Plantae	Angiospermophyta	Vitis vinifera	Entrez	see Additional file 2	CAAP01002756, contig_10708	NA	NA	NA	NA	NA	NA	NA	NA	NA	NA	NA	NA		not in the tree; closest relative Poptr18, identity 234/279 (83%)
VvFHf	Plantae	Angiospermophyta	Vitis vinifera	Entrez	see Additional file 2	CAAP01000029, contig_7071	+	-	-	-	-	-	-	-	-	-	+	+
VvFHg	Plantae	Angiospermophyta	Vitis vinifera	Entrez	see Additional file 2	CAAP01003927, contig_6499	+	-	-	-	-	-	-	-	-	-	+	+
VvFHh	Plantae	Angiospermophyta	Vitis vinifera	Genoscope	GSVIVT00019656001	GSVIVT00019656001	+	-	-	-	-	-	-	-	-	-	+	+
NFH1	Plantae	Angiospermophyta	Nicotiana tabacum	Entrez		AAF24496	(+)	-	-	-	-	-	-	-	-	-	+	+		[10]; NtFH1 in [8]
NFH2	Plantae	Angiospermophyta	Nicotiana tabacum	Entrez		AAF24497	(+)	-	-	-	-	-	-	-	-	-	+	+		[10]; NtFH2 in [8]
LeFH1	Plantae	Angiospermophyta	Lycopersicon esculentum	Entrez	see Additional file 2	AP009297	+	-	-	-	-	-	-	-	+	-	-	-
OsFH1	Plantae	Angiospermophyta	Oryza sativa	RAP-db		Os01g0897700	+	-	-	-	-	-	-	-	-	-	+	+		[8]
OsFH2	Plantae	Angiospermophyta	Oryza sativa	RAP-db		Os04g0461800	+	-	-	-	-	-	-	-	-	-	+	+		[8]
OsFH3	Plantae	Angiospermophyta	Oryza sativa	RAP-db	see Additional file 2	Os10g0119300	+	-	-	-	-	-	-	-	+	-	-	-		[8]
OsFH4	Plantae	Angiospermophyta	Oryza sativa	RAP-db		Os10g0347800	+	-	-	-	-	-	-	-	-	-	+	+		[8]
OsFH5	Plantae	Angiospermophyta	Oryza sativa	TIGR	see Additional file 2	LOC_Os07g40510,20	+	-	-	-	-	-	-	-	+	-	-	-		[8]
OsFH6	Plantae	Angiospermophyta	Oryza sativa	RAP-db	see Additional file 2	Os08g0280200	+	-	-	-	-	-	-	-	+	-	-	-		[8]
OsFH7	Plantae	Angiospermophyta	Oryza sativa	RAP-db	see Additional file 2	Os02g0794900	+	-	-	-	-	-	-	-	+	-	-	-		[8]
OsFH8	Plantae	Angiospermophyta	Oryza sativa	RAP-db		Os03g0204100	+	-	-	-	-	-	-	-	-	-	+	+		[8]
OsFH9	Plantae	Angiospermophyta	Oryza sativa	RAP-db		Os08g0431200	+	-	-	-	-	-	-	-	-	-	+	+		[8]
OsFH10	Plantae	Angiospermophyta	Oryza sativa	RAP-db	see Additional file 2	Os02g0161100	+	-	-	-	-	-	-	-	-	-	+	-		[8]
OsFH11	Plantae	Angiospermophyta	Oryza sativa	RAP-db		Os07g0545500	+	-	-	-	-	-	-	-	-	-	+	+		[8]
OsFH12	Plantae	Angiospermophyta	Oryza sativa	RAP-db	see Additional file 2	Os04g0244900,500	+	-	-	-	-	-	-	-	+	-	-	-		[8]
OsFH13	Plantae	Angiospermophyta	Oryza sativa	RAP-db		Os07g0588200	+	-	-	-	-	-	-	-	-	-	+	+		[8]
OsFH14	Plantae	Angiospermophyta	Oryza sativa	RAP-db		Os05g0104000	+	-	-	-	-	-	-	-	-	-	+	+		[8]
OsFH15	Plantae	Angiospermophyta	Oryza sativa	RAP-db		Os09g0517600	+	-	-	-	-	-	-	-	-	-	+	+		[8]
OsFH16	Plantae	Angiospermophyta	Oryza sativa	RAP-db	see Additional file 2	Os02g0739000,100	+	-	-	-	-	-	-	-	-	-	+	+		[8]
OsFH18	Plantae	Angiospermophyta	Oryza sativa	RAP-db		Os04g0100300	+	-	-	-	-	-	-	-	-	-	+	+
Selmo1a	Plantae	Lycophyta	Selaginella moellendorffii	SG	see Additional file 2	gnl|Nov06_contig|81.11	+	-	-	-	-	-	-	-	-	-	+	+
Selmo1b	Plantae	Lycophyta	Selaginella moellendorffii	SG	see Additional file 2	gnl|Nov06_contig|265.16	+	-	-	-	-	-	-	-	-	-	+	+
Selmo2a	Plantae	Lycophyta	Selaginella moellendorffii	SG	see Additional file 2	gnl|Nov06_contig|347.26	(+)	-	-	-	-	-	-	-	-	+	-	-
Selmo2b	Plantae	Lycophyta	Selaginella moellendorffii	SG	see Additional file 2	gnl|Nov06_contig|817.4	(+)	-	-	-	-	-	-	-	-	+	-	-
Selmo3a	Plantae	Lycophyta	Selaginella moellendorffii	SG	see Additional file 2	gnl|Nov06_contig|454.4	+	-	-	-	-	-	-	-	+	-	-	-
Selmo3b	Plantae	Lycophyta	Selaginella moellendorffii	SG	see Additional file 2	gnl|Nov06_contig|37.26	+	-	-	-	-	-	-	-	+	-	-	-
Selmo4	Plantae	Lycophyta	Selaginella moellendorffii	SG	see Additional file 2	gnl|Nov06_contig|66.2	(+)	-	-	-	-	-	-	-	(+)	-	-	-		neighboring ORF on the complementary strand codes for a PTEN-related protein
Selmo5a	Plantae	Lycophyta	Selaginella moellendorffii	SG	see Additional file 2	gnl|Nov06_contig|1703.1	+	-	-	-	-	-	-	-	+	-	-	-
Selmo5b	Plantae	Lycophyta	Selaginella moellendorffii	SG	see Additional file 2	gnl|Nov06_contig|66.5	+	-	-	-	-	-	-	-	+	-	-	-
Selmo6	Plantae	Lycophyta	Selaginella moellendorffii	SG	see Additional file 2	gnl|Nov06_contig|10.18	NA	-	-	-	-	-	-	-	+	-	-	-		not in the tree; closest relative Selmo4, identity 178/189 (94%)
Phypa1	Plantae	Bryophyta	Physcomitrella patens	JGI	Protein ID: 159956	Phypa1_1/scaffold_17:239069-244041	+	-	-	-	-	-	-	-	-	-	-	+
Phypa2	Plantae	Bryophyta	Physcomitrella patens	JGI	Protein ID: 229099	Phypa1_1/scaffold_71:1053771-1057440	(+)	-	-	-	-	-	-	-	-	-	-	+
Phypa3	Plantae	Bryophyta	Physcomitrella patens	JGI	see Additional file 2 (Protein ID: 135750)	Phypa1_1/scaffold_122:985533-985817	+	-	-	-	-	-	-	-	-	-	-	+
Phypa4	Plantae	Bryophyta	Physcomitrella patens	JGI	see Additional file 2 (Protein ID: 231121)	Phypa1_1/scaffold_122:989271-994390	+	-	-	-	-	-	-	-	-	-	+	+
Phypa5	Plantae	Bryophyta	Physcomitrella patens	JGI	Protein ID: 172341	Phypa1_1/scaffold_344:102263-117393	+	-	-	-	-	-	-	-	-	-	-	-	sec10
Phypa6	Plantae	Bryophyta	Physcomitrella patens	JGI	see Additional file 2	scaffold_156	(+)	-	-	-	-	-	-	-	-	-	+	+
Phypa7	Plantae	Bryophyta	Physcomitrella patens	JGI	see Additional file 2 (Protein ID: 87618)	Phypa1_1/scaffold_159:561643-564534	-	-	-	-	-	-	-	-	-	+	-	-
Phypa8	Plantae	Bryophyta	Physcomitrella patens	JGI	see Additional file 2 (Protein ID: 159530)	Phypa1_1/scaffold_13:1864050-1874118	NA	-	-	-	-	-	-	-	+	-	-	-
Phypa9	Plantae	Bryophyta	Physcomitrella patens	JGI	see Additional file 2	scaffold_246	+	-	-	-	-	-	-	-	+	-	-	-
Chlre1	Plantae	Chlorophyta	Chlamydomonas reinhardtii	JGI	Protein ID: 144823	Chlre3/scaffold_9:1669142-1679653	+	-	-	-	-	-	-	-	-	-	-	-
Chlre2	Plantae	Chlorophyta	Chlamydomonas reinhardtii	JGI	see Additional file 2 (Protein ID: 144028)	Chlre3/scaffold_12:103960-107396	-	-	-	-	-	-	-	-	-	-	-	-
Volca1	Plantae	Chlorophyta	Volvox carteri	JGI	see Additional file 2 (Protein ID: 107471)	Volca1/scaffold_67:106241-119760	+	-	-	-	-	-	-	-	-	-	-	-
Volca2	Plantae	Chlorophyta	Volvox carteri	JGI	Protein ID: 94700	Volca1/scaffold_39:355775-369846	+	-	-	-	-	-	-	-	-	-	-	-
Ostta1	Plantae	Prasinophyta	Ostreococcus tauri	Entrez	CAL53413	Ot06g01540	(+)	-	-	-	-	-	-	-	-	+	-	-
Ostta2	Plantae	Prasinophyta	Ostreococcus tauri	Entrez	CAL54367	Ot07g00940	+	-	-	-	-	-	-	-	+	-	-	-
Ostlu1	Plantae	Prasinophyta	Ostreococcus lucimarinus	JGI	see Additional file 2 (Protein ID: 4622)	Ost9901_3/Chr_6:220733-221398	+	-	-	-	-	-	-	-	-	+	-	-
Ostlu2	Plantae	Prasinophyta	Ostreococcus lucimarinus	JGI	see Additional file 2 (Protein ID: 32509)	Ost9901_3/Chr_7:171669-174008	+	-	-	-	-	-	-	-	+	-	-	-
CmerFH1	Plantae	Rhodophyta	Cyanidioschyzon merolae	CmGP	CMF060C		+	-	-	-	-	-	-	-	-	-	-	(+)
CmerFH2	Plantae	Rhodophyta	Cyanidioschyzon merolae	CmGP	CMN049C		-	-	-	-	-	-	-	-	-	-	-	-
CmerFH3	Plantae	Rhodophyta	Cyanidioschyzon merolae	CmGP	CMN212C		(+)	-	-	-	-	-	-	-	-	-	-	-
MmFmn1	Animalia - Metazoa	Chordata	Mus musculus	Entrez	NP_034360.2		+	-	-	-	-	-	-	-	-	-	-	-		[6]; MmFOR (isoform) in [8]
MmFmn2	Animalia - Metazoa	Chordata	Mus musculus	Entrez	NP_062318.1		+	-	-	-	-	-	-	-	-	-	-	-		[6]
MmFHOD1	Animalia - Metazoa	Chordata	Mus musculus	Entrez	BAC27106.1		+	+	-	-	-	-	-	-	-	-	-	-		[6]
MmFHOD2	Animalia - Metazoa	Chordata	Mus musculus	Entrez	BAC98303.1		+	-	-	-	-	-	-	-	-	-	-	-		[6]
MmInf1	Animalia - Metazoa	Chordata	Mus musculus	Entrez	NP_001028473.1		+	-	-	-	-	-	-	-	-	-	-	-		[6]
MmInf2	Animalia - Metazoa	Chordata	Mus musculus	Entrez	NP_940803.2		+	+	-	-	-	-	-	-	-	-	-	-		[6]
MmDelphilin	Animalia - Metazoa	Chordata	Mus musculus	Entrez	NP_579933.1		+	-	-	-	-	-	-	+	-	-	-	-		[6]
MmDaam1	Animalia - Metazoa	Chordata	Mus musculus	Entrez	AAR05118.1		+	+	-	-	-	-	-	-	-	-	-	-		[6]
MmDaam2	Animalia - Metazoa	Chordata	Mus musculus	Entrez	AAR05119.1		+	+	-	-	-	-	-	-	-	-	-	-		[6]
MmFrl1	Animalia - Metazoa	Chordata	Mus musculus	Entrez	AAF25953.1		+	+	-	-	-	-	-	-	-	-	-	-		[6]
MmFrl2	Animalia - Metazoa	Chordata	Mus musculus	Entrez	BAC98283.1		+	+	-	-	-	-	-	-	-	-	-	-		[6]
MmFrl3	Animalia - Metazoa	Chordata	Mus musculus	Entrez	CAM19616.1		+	+	-	-	-	-	-	-	-	-	-	-		[6]
MmDia1	Animalia - Metazoa	Chordata	Mus musculus	Entrez	NP_031884.1		+	+	+	-	-	-	-	-	-	-	-	-		[6]; MmDia in [8]
MmDia2	Animalia - Metazoa	Chordata	Mus musculus	Entrez	NP_062644.1		+	+	+	-	-	-	-	-	-	-	-	-		[6]
MmDia3	Animalia - Metazoa	Chordata	Mus musculus	Entrez	BAC40476.1		+	+	+	-	-	-	-	-	-	-	-	-		[6]
CioinFrl	Animalia - Metazoa	Chordata	Ciona intestinalis	JGI	Protein ID: 295622	Cioin2/scaffold_137:195440-21148	+	+	-	-	-	-	-	-	-	-	-	-		Ci1 in [6]
CioinFHOD	Animalia - Metazoa	Chordata	Ciona intestinalis	JGI	Protein ID: 295747	Cioin2/scaffold_154:150755-171274	+	+	-	-	-	-	-	-	-	-	-	-		poor sequence quality
CioinDia	Animalia - Metazoa	Chordata	Ciona intestinalis	JGI	Protein ID: 290009	Cioin2/chr_07q:305850-319484	+	+	+	-	-	-	-	-	-	-	-	-		Ci4 in [6]
CioinFmn1	Animalia - Metazoa	Chordata	Ciona intestinalis	JGI	Protein ID: 212879	Cioin2/chr_03p:1517220-1525231	-	-	-	-	-	-	-	-	-	-	-	-	(DEP)	Ci9 in [6]
CioinFmn2	Animalia - Metazoa	Chordata	Ciona intestinalis	JGI	Protein ID: 227171	Cioin2/scaffold_96:299276-310620	+	-	-	-	-	-	-	-	-	-	-	-		Ci8 in [6]
CioinInf1	Animalia - Metazoa	Chordata	Ciona intestinalis	JGI	Protein ID: 224126	Cioin2/chr_14p:2664177-2690018	+	+	-	-	-	-	-	-	-	-	-	-		Ci6 in [6]
CioinDaam	Animalia - Metazoa	Chordata	Ciona intestinalis	JGI	see Additional file 2 (Protein ID: 259750)	Cioin2/chr_10q:2990099-3016421	+	+	-	-	-	-	-	-	-	-	-	-		Ci3 in [6]; poor sequence quality
CioinDelphilin	Animalia - Metazoa	Chordata	Ciona intestinalis	JGI	see Additional file 2	chr_03q:1526266-1556975	(+)	-	-	-	-	-	-	+	-	-	-	-		Ci2 in [6]
CioinInf2	Animalia - Metazoa	Chordata	Ciona intestinalis	JGI	see Additional file 2	chr_14q:1640000¨-1660000	+	-	-	-	-	-	-	-	-	-	-	-		Ci5 in [6]
CeFhod	Animalia - Metazoa	Nematoda	Caenorhabditis elegans	Entrez	NP_740839.1		+	-	-	-	-	-	-	-	-	-	-	-		Ce1 in [6]
CeInf	Animalia - Metazoa	Nematoda	Caenorhabditis elegans	Entrez	NP_497334.1		+	-	-	-	-	-	-	-	-	-	-	-		Ce2 in [6]
CeDaam	Animalia - Metazoa	Nematoda	Caenorhabditis elegans	Entrez	NP_503132.2		+	+	-	-	-	-	-	-	-	-	-	+		Ce5 in [6]
CeFrl	Animalia - Metazoa	Nematoda	Caenorhabditis elegans	Entrez	NP_497505.3		+	+	-	-	-	-	-	-	-	-	-	-		Ce3 in [6]
CeDia	Animalia - Metazoa	Nematoda	Caenorhabditis elegans	Entrez	NP_741210.2		+	+	-	-	-	-	-	-	-	-	-	-		Ce6 in [6]; CeCYK1 in [8]
Ce7	Animalia - Metazoa	Nematoda	Caenorhabditis elegans	Entrez	Q19479		+	-	-	-	-	-	-	-	-	-	-	-		[6]
CeFozi1	Animalia - Metazoa	Nematoda	Caenorhabditis elegans	Entrez	NP_499047.1		-	-	-	-	-	-	-	-	-	-	-	-	ZF, PHD	FOZI1 [30]
HelroInf1	Animalia - Metazoa	Annelida	Helobdella robusta	JGI	see Additional file 2 (Protein ID: 158982)	Helro1/scaffold_1:5696666-5705149	+	+	-	-	-	-	-	-	-	-	-	-
HelroFrl1	Animalia - Metazoa	Annelida	Helobdella robusta	JGI	see Additional file 2 (Protein ID: 159244)	Helro1/scaffold_1:8130439-8138815	+	+	-	-	-	-	-	-	-	-	-	-
HelroFHOD1	Animalia - Metazoa	Annelida	Helobdella robusta	JGI	Protein ID: 168587	Helro1/scaffold_13:4193270-4200830	(+)	-	-	-	-	-	-	-	-	-	-	-
HelroInf2	Animalia - Metazoa	Annelida	Helobdella robusta	JGI	Protein ID: 170303	Helro1/scaffold_17:2886724-2893135	+	-	-	-	-	-	-	-	-	-	-	-
HelroDaam1	Animalia - Metazoa	Annelida	Helobdella robusta	JGI	Protein ID: 160519	Helro1/scaffold_2:5997265-6008769	+	+	-	-	-	-	-	-	-	-	-	-
HelroDelphilin	Animalia - Metazoa	Annelida	Helobdella robusta	JGI	see Additional file 2 (Protein ID: 160719)	Helro1/scaffold_2:8203674-8207912	(+)	-	-	-	-	-	-	+	-	-	-	-		poor sequence quality
HelroFrl2	Animalia - Metazoa	Annelida	Helobdella robusta	JGI	see Additional file 2 (Protein ID: 160875)	Helro1/scaffold_2:9405159-9418284	+	+	-	-	-	-	-	-	-	-	-	-
HelroFmn	Animalia - Metazoa	Annelida	Helobdella robusta	JGI	see Additional file 2 (Protein ID: 161246 and 65173)	Helro1/scaffold_3:2737966-2746846	+	-	-	-	-	-	-	-	-	-	-	-
HelroDia	Animalia - Metazoa	Annelida	Helobdella robusta	JGI	see Additional file 2 (Protein ID: 175477)	Helro1/scaffold_33:2063577-2072224	+	+	+	-	-	-	-	-	-	-	-	-
Helro10	Animalia - Metazoa	Annelida	Helobdella robusta	JGI	Protein ID: 176187	Helro1/scaffold_36:1795545-1796276	-	-	-	-	-	-	-	-	-	-	-	-		poor sequence quality, not in the tree; closest relative HelroInf1, identity 175/197 (88%)
HelroFrl3	Animalia - Metazoa	Annelida	Helobdella robusta	JGI	see Additional file 2 (Protein ID: 176760)	Helro1/scaffold_39:1128019-1138426	+	+	-	-	-	-	-	-	-	-	-	-
HelroFHOD2	Animalia - Metazoa	Annelida	Helobdella robusta	JGI	Protein ID: 176943	Helro1/scaffold_40:826454-834579	-	-	-	-	-	-	-	-	-	-	+	(+)
HelroFHOD3	Animalia - Metazoa	Annelida	Helobdella robusta	JGI	Protein ID: 177141	Helro1/scaffold_41:574764-589061	-	-	-	-	-	-	-	-	-	-	-	-
HelroFHOD4	Animalia - Metazoa	Annelida	Helobdella robusta	JGI	see Additional file 2 (Protein ID: 163237)	Helro1/scaffold_5:1618511-1636301	-	-	-	-	-	-	-	-	-	-	-	-
Helro15	Animalia - Metazoa	Annelida	Helobdella robusta	JGI	see Additional file 2	Helro1/scaffold_5:791941-813536	NA	NA	NA	NA	NA	NA	NA	NA	NA	NA	NA	NA		poor sequence quality, not in the tree; closest relative DappuDia, identity 86/166 (51%)
HelroDaam2	Animalia - Metazoa	Annelida	Helobdella robusta	JGI	see Additional file 2 (Protein ID: 181534)	Helro1/scaffold_72:392684-401134	+	+	-	-	-	-	-	-	-	-	-	-
LotgiFHOD	Animalia - Metazoa	Mollusca	Lottia gigantea	JGI	Protein ID: 114649	Lotgi1/sca_19:499584-524552	+	-	-	-	-	-	-	-	-	-	-	-	HDAC_interact
LotgiFmn1	Animalia - Metazoa	Mollusca	Lottia gigantea	JGI	Protein ID: 159891	Lotgi1/sca_22:1664975-1672096	+	-	-	-	-	-	-	-	-	-	-	-
LotgiInf	Animalia - Metazoa	Mollusca	Lottia gigantea	JGI	Protein ID: 171214	Lotgi1/sca_111:709605-720104	+	+	-	-	-	-	-	-	-	-	-	-
LotgiDia	Animalia - Metazoa	Mollusca	Lottia gigantea	JGI	Protein ID: 142208	Lotgi1/sca_176:107905-125620	+	+	+	-	-	-	-	-	-	-	-	-
LotgiFrl	Animalia - Metazoa	Mollusca	Lottia gigantea	JGI	Protein ID: 139332	Lotgi1/sca_135:415077-438	+	+	-	-	-	-	-	-	-	-	-	-
LotgiDelphilin	Animalia - Metazoa	Mollusca	Lottia gigantea	JGI	Protein ID: 155476	Lotgi1/sca_8:3389535-3406121	+	-	-	-	-	-	-	+	-	-	-	-
LotgiFmn2	Animalia - Metazoa	Mollusca	Lottia gigantea	JGI	Protein ID: 170202	Lotgi1/sca_94:1050319-1070420	+	-	-	-	-	-	-	-	-	-	-	-	BROMO
DmCappu	Animalia - Metazoa	Insecta	Drosophila melanogaster	Entrez	NP_722951.1		+	-	-	-	-	-	-	-	-	-	-	-		[6]; DmCapp in [8]
DmFHOD	Animalia - Metazoa	Insecta	Drosophila melanogaster	Entrez	NP_729410.1		+	-	-	-	-	-	-	-	-	-	-	-		Dm6 in [6]
DmInf	Animalia - Metazoa	Insecta	Drosophila melanogaster	Entrez	BAC76439.1		+	+	-	-	-	-	-	-	-	-	-	-		Dm7 in [6]
DmDaam	Animalia - Metazoa	Insecta	Drosophila melanogaster	Entrez	AAF45601.2		+	+	-	-	-	-	-	-	-	-	-	-		Dm1 in [6]
DmFrl1	Animalia - Metazoa	Insecta	Drosophila melanogaster	Entrez	AAO39658.1		+	+	-	-	-	-	-	-	-	-	-	-		Dm2 in [6]
DmFrl2	Animalia - Metazoa	Insecta	Drosophila melanogaster	Entrez	NP_729954.1		+	+	-	-	-	-	-	-	-	-	-	-
DmDia	Animalia - Metazoa	Insecta	Drosophila melanogaster	Entrez	P48608		+	+	+	-	-	-	-	-	-	-	-	-		[6]
DappuDia	Animalia - Metazoa	Crustacea	Daphnia pulex	JGI	Protein ID: 220427	Dappu1/scaffold_2:1110348-1119589	+	+	+	-	-	-	-	-	-	-	-	-
DappuDaam	Animalia - Metazoa	Crustacea	Daphnia pulex	JGI	Protein ID: 306800	Dappu1/scaffold_53:398556-406282	+	+	-	-	-	-	-	-	-	-	-	-
DappuInf1	Animalia - Metazoa	Crustacea	Daphnia pulex	JGI	Protein ID: 319737	Dappu1/scaffold_31:295121-298907	+	+	-	-	-	-	-	-	-	-	-	-
DappuInf2	Animalia - Metazoa	Crustacea	Daphnia pulex	JGI	Protein ID: 321102	Dappu1/scaffold_39:65518-76597	+	+	-	-	-	-	-	-	-	-	-	-
DappuFHOD	Animalia - Metazoa	Crustacea	Daphnia pulex	JGI	Protein ID: 321215	Dappu1/scaffold_39:893300-902697	+	-	-	-	-	-	-	-	-	-	-	-
DappuFrl	Animalia - Metazoa	Crustacea	Daphnia pulex	JGI	Protein ID: 311412	Dappu1/scaffold_4:1119848-1126462	+	+	-	-	-	-	-	-	-	-	-	-
MonbrDaam	Animalia	Choanoflagellata	Monosiga brevicollis	JGI	Protein ID: 8965		+	+	-	-	-	-	-	-	-	-	-	-
Monbr2	Animalia	Choanoflagellata	Monosiga brevicollis	JGI	Protein ID: 29277		+	-	-	-	+	-	-	-	-	-	-	-
MonbrFrl1	Animalia	Choanoflagellata	Monosiga brevicollis	JGI	Protein ID: 29778		(+)	+	-	-	-	-	-	-	-	-	-	-
MonbrFrl2	Animalia	Choanoflagellata	Monosiga brevicollis	JGI	Protein ID: 31999		(+)	+	-	-	-	-	-	-	-	-	-	-
Monbr5	Animalia	Choanoflagellata	Monosiga brevicollis	JGI	Protein ID: 24127		+	+	-	-	-	-	-	-	-	-	-	-
MonbrFmn	Animalia	Choanoflagellata	Monosiga brevicollis	JGI	Protein ID: 6002		+	-	-	-	-	-	-	-	-	-	-	-
ScBni1	Fungi	Ascomycota	Saccharomyces cerevisiae	Entrez	NP_014128.1		+	+	-	-	-	-	-	-	-	-	-	-		[6]
ScBnr1	Fungi	Ascomycota	Saccharomyces cerevisiae	Entrez	NP_012107.1		+	+	-	-	-	-	-	-	-	-	-	-		[6]
SpCdc12	Fungi	Ascomycota	Schizosaccharomyces pombe	Entrez	Q10059		+	+	-	-	-	-	-	-	-	-	-	-		[6]
SpFor3	Fungi	Ascomycota	Schizosaccharomyces pombe	Entrez	O94532		+	+	-	-	-	-	-	-	-	-	-	-		[6]
SpFus1	Fungi	Ascomycota	Schizosaccharomyces pombe	Entrez	Q10719		+	+	-	-	-	-	-	-	-	-	-	-		[6]
Mycfi1	Fungi	Ascomycota	Mycosphaerella fijiensis	JGI	Protein ID: 49427	Mycfi1/scaffold_2:1692007-1698307	+	+	-	-	-	-	-	-	-	-	-	-
Mycgr1	Fungi	Ascomycota	Mycosphaerella graminicola	JGI	Protein ID: 43680	Mycgr1/scaffold_12:1379851-1385258	+	+	-	-	-	-	-	-	-	-	-	-
Trire1	Fungi	Ascomycota	Trichoderma reesei	JGI	Protein ID: 77031	Trire2/scaffold_7:312633-318560	+	+	-	-	-	-	-	-	-	-	-	-		not in the tree; closest relative Mycfi1, identity 308/506 (60%)
Um1	Fungi	Basidiomycota	Ustilago maydis	Entrez	Q4PFH2		+	+	-	-	-	-	-	-	-	-	-	-		[6]
Um2	Fungi	Basidiomycota	Ustilago maydis	Entrez	Q4P6X2		+	+	-	-	-	-	-	-	-	-	-	-		[6]
Pospl1	Fungi	Basidiomycota	Postia placenta	JGI	Protein ID: 129499	Pospl1/scaffold_50:228936-235192	+	+	-	-	-	-	-	-	-	-	-	-
Pospl2	Fungi	Basidiomycota	Postia placenta	JGI	Protein ID: 111376	Pospl1/scaffold_71:141339-146864	+	+	-	-	-	-	-	-	-	-	-	-
Lacbi1	Fungi	Basidiomycota	Laccaria bicolor	JGI	Protein ID: 276641	Lacbi1/scaffold_2:3104037-3109538	+	+	-	-	-	-	-	-	-	-	-	-
Lacbi2	Fungi	Basidiomycota	Laccaria bicolor	JGI	Protein ID: 277730	Lacbi1/scaffold_4:1306408-1312807	+	+	-	-	-	-	-	-	-	-	-	-
Phybl1	Fungi	Zygomycota	Phycomyces blakesleeanus	JGI	Protein ID 68830	Phybl1/scaffold_24:694010-699528	+	+	-	-	-	-	-	-	-	-	-	-
Phybl2	Fungi	Zygomycota	Phycomyces blakesleeanus	JGI	Protein ID 66149	Phybl1/scaffold_14:337315-343896	+	+	-	-	-	-	-	-	-	-	-	-
Phybl3	Fungi	Zygomycota	Phycomyces blakesleeanus	JGI	See additional file; Protein ID 65225-6	Phybl1/scaffold_11:661832-664748	+	+	-	-	-	-	-	-	-	-	-	-		joins two neighboring ORFs
Phybl4	Fungi	Zygomycota	Phycomyces blakesleeanus	JGI	Protein ID 71790	Phybl1/scaffold_45:301927-309012	+	+	-	-	-	-	-	-	-	-	-	-
Phybl5	Fungi	Zygomycota	Phycomyces blakesleeanus	JGI	Protein ID 64532	Phybl1/scaffold_9:1113290-1118859	+	+	-	-	-	-	-	-	-	-	-	-
Phybl6	Fungi	Zygomycota	Phycomyces blakesleeanus	JGI	Protein ID 79053	Phybl1/scaffold_21:637497-643926	+	+	-	-	-	-	-	-	-	-	-	-
Phybl7	Fungi	Zygomycota	Phycomyces blakesleeanus	JGI	Protein ID 59613	Phybl1/scaffold_2:1058012-1063884	+	+	-	-	-	-	-	-	-	-	-	-
DdForA	Amoebozoa	Dictyosteliida	Dictyostelium discoideum	Entrez	XP_641581.1		+	+	-	-	-	+	-	-	-	-	-	-		[5]; Dd3 in [6]
DdForB	Amoebozoa	Dictyosteliida	Dictyostelium discoideum	Entrez	XP_640259.1		+	+	-	-	-	-	-	-	-	-	-	-		[5]; Dd2 in [6]
DdForC	Amoebozoa	Dictyosteliida	Dictyostelium discoideum	Entrez	XP_637272.1		-	-	-	-	-	-	-	-	-	-	-	-		[5]; Dd1 in [6]
DdForD	Amoebozoa	Dictyosteliida	Dictyostelium discoideum	Entrez	XP_640306.1		+	+	-	-	-	-	-	-	-	-	-	-		[5]
DdForE	Amoebozoa	Dictyosteliida	Dictyostelium discoideum	Entrez	XP_646127.1		+	+	-	-	-	-	-	-	-	-	-	-	C1	[5]
DdForF	Amoebozoa	Dictyosteliida	Dictyostelium discoideum	Entrez	XP_636106.1		+	+	-	-	-	-	-	-	-	-	-	-		[5]
DdForG	Amoebozoa	Dictyosteliida	Dictyostelium discoideum	Entrez	XP_001134591.1		+	-	-	-	-	-	-	-	-	-	-	-		[5]; Dd4 in [6]
DdForH	Amoebozoa	Dictyosteliida	Dictyostelium discoideum	Entrez	XP_638143.1		+	+	-	-	-	-	-	-	-	-	-	-		[5]
DdForI	Amoebozoa	Dictyosteliida	Dictyostelium discoideum	Entrez	XP_638543.1		+	-	-	-	-	-	-	-	-	-	-	-		[5]
DdForJ	Amoebozoa	Dictyosteliida	Dictyostelium discoideum	Entrez	XP_635175.1		+	-	-	-	-	-	-	-	-	-	-	-	FHA	[5]
Eh1	Amoebozoa	Entamoebidae	Entamoeba histolytica	Entrez	XP_653752.1		+	+	-	-	-	-	-	-	-	-	-	-		Eh in [6]
Eh2	Amoebozoa	Entamoebidae	Entamoeba histolytica	Entrez	XP_656030.1		+	-	-	-	-	-	-	-	-	-	-	-
Eh3	Amoebozoa	Entamoebidae	Entamoeba histolytica	Entrez	XP_653884.1		+	+	-	-	-	-	-	-	-	-	-	-
Cp1	Chromalveolata	Apicomplexa	Cryptosporidium parvum	Entrez	XP_627057.1		+	-	-	-	-	-	-	-	-	-	-	-
Cp2	Chromalveolata	Apicomplexa	Cryptosporidium parvum	Entrez	XP_627146.1		-	-	-	-	-	-	-	-	-	-	-	-
Pf1	Chromalveolata	Apicomplexa	Plasmodium falciparum	Entrez	XP_001351863		-	-	-	-	-	-	-	-	-	-	-	-	(TPR)	[6]
Pf2	Chromalveolata	Apicomplexa	Plasmodium falciparum	Entrez	XP_001350593		-	-	-	-	-	-	-	-	-	-	-	-		[6]
Tt1	Chromalveolata	Ciliophora	Tetrahymena thermophila	TGD	TTHERM_00196420	AAGF01000065.1	+	-	-	-	-	-	-	-	-	-	-	-		poor sequence quality
Tt2	Chromalveolata	Ciliophora	Tetrahymena thermophila	TGD	TTHERM_00312240	AAGF01000001.1	-	-	-	-	-	-	-	-	-	-	-	-
Tt3	Chromalveolata	Ciliophora	Tetrahymena thermophila	TGD	TTHERM_00239220		+	-	-	-	-	-	-	-	-	-	-	-
Pt1	Chromalveolata	Ciliophora	Paramecium tetraurelia	ParameciumDB	GSPATP00028359001		+	+	-	-	-	-	-	-	-	-	-	-
Pt2	Chromalveolata	Ciliophora	Paramecium tetraurelia	ParameciumDB	GSPATP00038129001		+	-	-	-	-	-	-	-	-	-	-	-
Pt3	Chromalveolata	Ciliophora	Paramecium tetraurelia	ParameciumDB	GSPATG00014848001		+	-	-	-	-	-	-	-	-	-	-	-	1i84
Pt4	Chromalveolata	Ciliophora	Paramecium tetraurelia	ParameciumDB	GSPATG00006338001		+	+	-	-	-	-	-	-	-	-	-	-
Pt5	Chromalveolata	Ciliophora	Paramecium tetraurelia	ParameciumDB	GSPATG00009661001		+	-	-	-	-	-	-	-	-	-	-	-
Pt6	Chromalveolata	Ciliophora	Paramecium tetraurelia	ParameciumDB	GSPATG00023126001		+	-	-	-	-	-	-	-	-	-	-	-
Pt7	Chromalveolata	Ciliophora	Paramecium tetraurelia	ParameciumDB	GSPATG00016408001		+	-	-	+	-	-	-	-	-	-	-	-
Pt8	Chromalveolata	Ciliophora	Paramecium tetraurelia	ParameciumDB	GSPATG00012361001		+	-	-	+	-	-	-	-	-	-	-	-
Pt9	Chromalveolata	Ciliophora	Paramecium tetraurelia	ParameciumDB	GSPATG00017478001		+	-	-	-	-	-	-	-	-	-	-	-
Pt10	Chromalveolata	Ciliophora	Paramecium tetraurelia	ParameciumDB	GSPATT00030153001		+	-	-	-	-	-	-	-	-	-	-	-
Pt11	Chromalveolata	Ciliophora	Paramecium tetraurelia	ParameciumDB	GSPATT00011541001		+	-	-	-	-	-	-	-	-	-	-	-
Pt12	Chromalveolata	Ciliophora	Paramecium tetraurelia	ParameciumDB	GSPATT00030485001		-	-	-	-	-	-	-	-	-	-	-	-
Pt13	Chromalveolata	Ciliophora	Paramecium tetraurelia	ParameciumDB	GSPATT00008818001		+	-	-	-	-	-	-	-	-	-	-	-
Pt14	Chromalveolata	Ciliophora	Paramecium tetraurelia	ParameciumDB	GSPATT00025099001		+	-	-	-	-	-	-	-	-	-	-	-
Tp1	Chromalveolata	Stramenopila	Thalassiosira pseudonana	JGI	Protein ID: 24141	AAFD01000120.1, Thaps3/chr_10:326912-339003	-	-	-	-	-	-	-	-	+	-	-	-		[6]
Tp2	Chromalveolata	Stramenopila	Thalassiosira pseudonana	JGI	Protein ID 11711	AAFD01000143.1, Thaps3/chr_22:203933-205405	+	-	-	-	-	-	-	-	-	-	-	-		[6]
Tp3	Chromalveolata	Stramenopila	Thalassiosira pseudonana	JGI	Protein ID 9248	AAFD01000183.1,Thaps3/chr_12:992876-998838	-	-	-	-	+	-	-	-	-	-	-	-		[6]
Tp4	Chromalveolata	Stramenopila	Thalassiosira pseudonana	JGI	Protein ID 8191	Thaps3/chr_9:1037428-1044064	-	-	-	-	-	-	-	-	-	-	-	-
Tp5	Chromalveolata	Stramenopila	Thalassiosira pseudonana	JGI	Protein ID 4119	AAFD01000815.1, Thaps3/chr_4:223540-229680	-	-	-	-	-	-	-	-	-	-	-	-
Tp6	Chromalveolata	Stramenopila	Thalassiosira pseudonana	JGI	Protein ID 9733	Thaps3/chr_14:213339-222841	-	-	-	-	-	-	+	-	-	-	-	-	Kinesin,SAP
Phatr1	Chromalveolata	Stramenopila	Phaeodactylum tricornutum	JGI	Protein ID: 54229	Phatr2/chr_4:347803-354639	-	-	-	-	-	-	-	-	-	-	-	-
Phatr2	Chromalveolata	Stramenopila	Phaeodactylum tricornutum	JGI	Protein ID: 54510	Phatr2/chr_9:58196-64794	-	-	-	-	-	-	-	-	-	-	-	-
Phatr3	Chromalveolata	Stramenopila	Phaeodactylum tricornutum	JGI	Protein ID: 46058	Phatr2/chr_9:114926-121197	-	-	-	-	-	-	-	-	+	-	-	-
Phatr4	Chromalveolata	Stramenopila	Phaeodactylum tricornutum	JGI	Protein ID: 54518	Phatr2/chr_9:282523-286636	-	-	-	-	-	-	-	-	-	-	-	-
Pr1	Chromalveolata	Stramenopila	Phytophtora ramorum	Entrez, JGI	Protein ID 77346	AAQX01000616.1, Phyra1_1/scaffold_24:60222-63895	-	-	-	-	-	-	-	-	-	-	-	-	FYVE
Pr2	Chromalveolata	Stramenopila	Phytophtora ramorum	Entrez, JGI	Protein ID: 93493	AAQX01000050.1, Phyra1_1/scaffold_2	-	-	-	-	-	-	-	-	-	-	-	-
Pr3	Chromalveolata	Stramenopila	Phytophtora ramorum	Entrez, JGI	Protein ID: 74920	AAQX01000298.1, Phyra1_1/scaffold_10:453158-458827	-	+	-	-	-	-	-	-	-	-	-	-
Pr4	Chromalveolata	Stramenopila	Phytophtora ramorum	Entrez, JGI	see Additional file 2	AAQX01000368.1,Phyra1_1/scaffold_13	-	-	-	-	(+)	+	+	-	-	-	-	-	WW	match to JGI protein ID 71317 and 75505
Pr5	Chromalveolata	Stramenopila	Phytophtora ramorum	JGI	Protein ID 84697	Phyra1_1/scaffold_121:70232-75036	-	-	-	-	-	-	-	-	+	-	-	-		P. sojae homolog Ps1 is JGI Protein ID 137759
Pr6	Chromalveolata	Stramenopila	Phytophtora ramorum	JGI	Protein ID 86156	Phyra1_1/scaffold_497:8307-10913	-	-	-	-	-	-	-	-	-	-	-	-
Lm1	Excavata	Kinetoplastida	Leishmania major	GeneDB	LmjF17.0930		+	-	-	-	-	-	-	-	-	-	-	-		[6]
Lm2	Excavata	Kinetoplastida	Leishmania major	GeneDB	LmjF24.1110		+	-	-	-	-	-	-	-	-	-	-	-
Tb1	Excavata	Kinetoplastida	Trypanosoma brucei	Entrez	XP_844904.1		+	-	-	-	-	-	-	-	-	-	-	-		[6]
Tb2	Excavata	Kinetoplastida	Trypanosoma brucei	Entrez	XP_828649.1		+	-	-	-	-	-	-	-	-	-	-	-
Tc1	Excavata	Kinetoplastida	Trypanosoma cruzi	Entrez	XP_814402.1		+	-	-	-	-	-	-	-	-	-	-	-		Tb2 in [6]
Tc2	Excavata	Kinetoplastida	Trypanosoma cruzi	Entrez	XP_808355.1		+	-	-	-	-	-	-	-	-	-	-	-
Tc3	Excavata	Kinetoplastida	Trypanosoma cruzi	Entrez	XP_819788.1		+	-	-	-	-	-	-	-	-	-	-	-		Tb3 in [6]
Tc4	Excavata	Kinetoplastida	Trypanosoma cruzi	Entrez	XP_815762.1		+	-	-	-	-	-	-	-	-	-	-	-
Tv1	Excavata	Parabasalia	Trichomonas vaginalis	TIGR	96044.m00406		+	+	-	-	-	-	-	-	-	-	-	-
Tv2	Excavata	Parabasalia	Trichomonas vaginalis	TIGR	81246.m00092		+	+	-	-	-	-	-	-	-	-	-	-
Tv3	Excavata	Parabasalia	Trichomonas vaginalis	TIGR	92349.m00213		+	-	-	-	-	-	-	-	-	-	-	-
Tv4	Excavata	Parabasalia	Trichomonas vaginalis	TIGR	93986.m00184		+	+	-	-	-	-	-	-	-	-	-	-
Tv5	Excavata	Parabasalia	Trichomonas vaginalis	TIGR	95394.m00365		+	+	-	-	-	-	-	-	-	-	-	-
Tv6	Excavata	Parabasalia	Trichomonas vaginalis	TIGR	120320.m00025		+	+	-	-	-	-	-	-	-	-	-	-
Naegr1	Excavata	Heterolobosea	Naegleria gruberi	JGI	Protein ID: 62347	Naegr1/scaffold_3:513583-517263	+	-	-	-	-	-	-	-	-	-	-	-
Naegr2	Excavata	Heterolobosea	Naegleria gruberi	JGI	Protein ID: 62754	Naegr1/scaffold_4:531418-534459:	(+)	-	-	-	-	-	-	-	-	-	-	+
Naegr3	Excavata	Heterolobosea	Naegleria gruberi	JGI	Protein ID: 78968	Naegr1/scaffold_12:411048-414853:	+	-	-	-	-	-	-	-	-	-	-	+
Naegr4	Excavata	Heterolobosea	Naegleria gruberi	JGI	Protein ID: 67043	Naegr1/scaffold_21:220477-224567	+	+	-	-	-	-	-	-	-	-	-	-
Naegr5	Excavata	Heterolobosea	Naegleria gruberi	JGI	Protein ID: 79577	Naegr1/scaffold_21:280367-284381	+	(+)	-	-	-	-	-	-	-	-	-	-
Naegr6	Excavata	Heterolobosea	Naegleria gruberi	JGI	Protein ID: 79644	Naegr1/scaffold_22:282930-286163	+	(+)	-	-	-	-	-	-	-	-	-	-
Naegr7	Excavata	Heterolobosea	Naegleria gruberi	JGI	Protein ID: 79890	Naegr1/scaffold_26:148494-152658:	+	+	-	-	-	-	-	-	-	-	-	-
Naegr8	Excavata	Heterolobosea	Naegleria gruberi	JGI	Protein ID: 79970	Naegr1/scaffold_27:347774-351644	+	+	-	-	-	-	-	-	-	-	-	-
Naegr9	Excavata	Heterolobosea	Naegleria gruberi	JGI	Protein ID: 73250	Naegr1/scaffold_59:180108-183620	-	(-)	-	-	-	-	-	-	-	-	-	-
Naegr10	Excavata	Heterolobosea	Naegleria gruberi	JGI	Protein ID: 81446	Naegr1/scaffold_59:187652-192129	+	+	-	-	-	-	-	-	-	-	-	-
Naegr11	Excavata	Heterolobosea	Naegleria gruberi	JGI	Protein ID: 75446	Naegr1/scaffold_80:141262-145103	+	+	-	-	-	-	-	-	-	-	-	-
Naegr12	Excavata	Heterolobosea	Naegleria gruberi	JGI	Protein ID: 59934	Naegr1/scaffold_82:82378-86057	+	+	-	-	-	-	-	-	-	-	-	-
Naegr13	Excavata	Heterolobosea	Naegleria gruberi	JGI	Protein ID: 76205	Naegr1/scaffold_96:15184-20352	(-)	+	-	-	-	-	-	-	-	-	-	-
Naegr14	Excavata	Heterolobosea	Naegleria gruberi	JGI	Protein ID: 78061	Naegr1/scaffold_3:570989-575016	+	+	-	-	-	-	-	-	-	-	-	-
Naegr15	Excavata	Heterolobosea	Naegleria gruberi	JGI	Protein ID: 52512	Naegr1/scaffold_57:54431-58162	(+)	-	-	-	-	-	-	-	-	-	-	-
