# Supplementary material for: Roots of angiosperm formins: The evolutionary history of plant FH2 domain-containing proteins
Source: BMC Evol Biol. 2008 Apr 22;8:115. doi: 10.1186/1471-2148-8-115 (PMC2386819; doi:10.1186/1471-2148-8-115)
Supplement: Additional file 6 — Model of the RhoGAP-related domain from Phypa7 (MG_Phypa7.pdb). Coordinates of the model in the PDB format (*. pdb) which can be viewed using e.g. the free Deep View Viewer [110]. [file 1471-2148-8-115-S6.pdb]

COMPND    ?
REMARK    File generated by Swiss-PdbViewer  3.70b15
REMARK    http://www.expasy.org/spdbv/
CRYST1    1.000    1.000    1.000  90.00  90.00  90.00 P 1           1
ATOM      1  N   MET     1      -5.900  18.542  32.069  1.00 12.50
ATOM      2  CA  MET     1      -7.087  18.049  31.342  1.00 12.50
ATOM      3  C   MET     1      -8.125  17.449  32.306  1.00 12.50
ATOM      4  O   MET     1      -9.323  17.691  32.172  1.00 12.50
ATOM      5  CB  MET     1      -6.651  16.987  30.328  1.00 16.66
ATOM      6  CG  MET     1      -7.844  16.408  29.563  1.00 16.66
ATOM      7  SD  MET     1      -7.394  15.189  28.283  1.00 25.00
ATOM      8  CE  MET     1      -6.553  16.239  27.121  1.00 50.00
ATOM      9  N   LEU     2      -7.623  16.728  33.306  1.00 12.50
ATOM     10  CA  LEU     2      -8.499  16.067  34.279  1.00 12.50
ATOM     11  C   LEU     2      -9.194  17.081  35.197  1.00 12.50
ATOM     12  O   LEU     2     -10.410  17.019  35.373  1.00 12.50
ATOM     13  CB  LEU     2      -7.689  15.038  35.053  1.00 25.00
ATOM     14  CG  LEU     2      -8.597  14.215  35.953  1.00 25.00
ATOM     15  CD1 LEU     2      -7.805  12.973  36.195  1.00 50.00
ATOM     16  CD2 LEU     2      -8.849  14.865  37.315  1.00 50.00
ATOM     17  N   PHE     3      -8.421  18.017  35.751  1.00 10.00
ATOM     18  CA  PHE     3      -8.993  19.067  36.613  1.00 10.00
ATOM     19  C   PHE     3     -10.080  19.860  35.873  1.00 10.00
ATOM     20  O   PHE     3     -11.092  20.221  36.461  1.00 10.00
ATOM     21  CB  PHE     3      -7.888  20.008  37.088  1.00 25.00
ATOM     22  CG  PHE     3      -8.452  21.104  37.967  1.00 25.00
ATOM     23  CD1 PHE     3      -8.683  20.874  39.308  1.00 25.00
ATOM     24  CD2 PHE     3      -8.685  22.336  37.416  1.00 25.00
ATOM     25  CE1 PHE     3      -9.078  21.900  40.111  1.00 50.00
ATOM     26  CE2 PHE     3      -9.111  23.278  38.277  1.00 50.00
ATOM     27  CZ  PHE     3      -9.265  23.136  39.581  1.00 50.00
ATOM     28  N   LEU     4      -9.864  20.058  34.578  1.00 10.00
ATOM     29  CA  LEU     4     -10.819  20.774  33.727  1.00 10.00
ATOM     30  C   LEU     4     -12.126  20.034  33.519  1.00 10.00
ATOM     31  O   LEU     4     -13.154  20.438  34.051  1.00 10.00
ATOM     32  CB  LEU     4     -10.191  21.108  32.378  1.00 10.00
ATOM     33  CG  LEU     4      -9.134  22.172  32.524  1.00 10.00
ATOM     34  CD1 LEU     4      -8.532  22.385  31.123  1.00 50.00
ATOM     35  CD2 LEU     4      -9.810  23.409  33.160  1.00 50.00
ATOM     36  N   PHE     5     -12.045  18.945  32.766  1.00 16.66
ATOM     37  CA  PHE     5     -13.209  18.106  32.434  1.00 16.66
ATOM     38  C   PHE     5     -14.093  17.840  33.655  1.00 16.66
ATOM     39  O   PHE     5     -15.296  17.667  33.498  1.00 16.66
ATOM     40  CB  PHE     5     -12.750  16.762  31.851  1.00 50.00
ATOM     41  CG  PHE     5     -12.083  16.872  30.473  1.00 50.00
ATOM     42  CD1 PHE     5     -11.380  18.012  30.097  1.00 50.00
ATOM     43  CD2 PHE     5     -12.141  15.798  29.593  1.00 50.00
ATOM     44  CE1 PHE     5     -10.741  18.093  28.879  1.00 50.00
ATOM     45  CE2 PHE     5     -11.497  15.873  28.362  1.00 50.00
ATOM     46  CZ  PHE     5     -10.797  17.019  28.008  1.00 50.00
ATOM     47  N   ALA     6     -13.494  17.818  34.849  1.00 16.66
ATOM     48  CA  ALA     6     -14.252  17.457  36.053  1.00 16.66
ATOM     49  C   ALA     6     -14.375  18.478  37.186  1.00 16.66
ATOM     50  O   ALA     6     -15.479  18.746  37.655  1.00 16.66
ATOM     51  CB  ALA     6     -13.706  16.133  36.582  1.00 50.00
ATOM     52  N   ALA     7     -13.253  18.969  37.687  1.00 10.00
ATOM     53  CA  ALA     7     -13.282  19.748  38.911  1.00 10.00
ATOM     54  C   ALA     7     -13.328  21.224  38.607  1.00 10.00
ATOM     55  O   ALA     7     -13.085  21.905  39.509  1.00 10.00
ATOM     56  CB  ALA     7     -12.065  19.392  39.779  1.00 25.00
ATOM     57  N   ILE     8     -13.940  21.774  37.597  1.00 10.00
ATOM     58  CA  ILE     8     -13.986  23.237  37.379  1.00 10.00
ATOM     59  C   ILE     8     -14.813  23.996  38.436  1.00 10.00
ATOM     60  O   ILE     8     -14.587  25.176  38.690  1.00 10.00
ATOM     61  CB  ILE     8     -14.516  23.507  35.966  1.00 50.00
ATOM     62  CG1 ILE     8     -14.461  24.997  35.628  1.00 50.00
ATOM     63  CG2 ILE     8     -15.945  22.977  35.789  1.00 50.00
ATOM     64  CD1 ILE     8     -13.047  25.564  35.680  1.00 50.00
ATOM     65  N   GLU     9     -15.796  23.298  38.995  1.00 10.00
ATOM     66  CA  GLU     9     -16.736  23.915  39.939  1.00 10.00
ATOM     67  C   GLU     9     -16.503  23.468  41.384  1.00 10.00
ATOM     68  O   GLU     9     -17.331  23.707  42.259  1.00 10.00
ATOM     69  CB  GLU     9     -18.167  23.563  39.530  1.00 16.66
ATOM     70  CG  GLU     9     -18.558  24.125  38.163  1.00 16.66
ATOM     71  CD  GLU     9     -20.020  23.807  37.860  1.00 25.00
ATOM     72  OE1 GLU     9     -20.312  22.602  37.693  1.00 50.00
ATOM     73  OE2 GLU     9     -20.816  24.769  37.832  1.00 50.00
ATOM     74  N   VAL    10     -15.382  22.801  41.627  1.00 10.00
ATOM     75  CA  VAL    10     -15.073  22.351  42.994  1.00 10.00
ATOM     76  C   VAL    10     -14.627  23.560  43.800  1.00 10.00
ATOM     77  O   VAL    10     -13.667  24.170  43.404  1.00 10.00
ATOM     78  CB  VAL    10     -13.986  21.287  42.984  1.00 25.00
ATOM     79  CG1 VAL    10     -13.562  20.885  44.404  1.00 25.00
ATOM     80  CG2 VAL    10     -14.453  20.082  42.195  1.00 25.00
ATOM     81  N   GLU    11     -15.162  23.748  44.988  1.00 10.00
ATOM     82  CA  GLU    11     -14.812  24.903  45.829  1.00 10.00
ATOM     83  C   GLU    11     -13.367  24.788  46.327  1.00 10.00
ATOM     84  O   GLU    11     -12.952  23.747  46.825  1.00 10.00
ATOM     85  CB  GLU    11     -15.782  24.972  47.006  1.00 12.50
ATOM     86  CG  GLU    11     -15.556  26.240  47.834  1.00 12.50
ATOM     87  CD  GLU    11     -16.560  26.344  48.979  1.00 16.66
ATOM     88  OE1 GLU    11     -16.637  25.377  49.769  1.00 16.66
ATOM     89  OE2 GLU    11     -17.200  27.413  49.060  1.00 16.66
ATOM     90  N   GLY    12     -12.666  25.916  46.225  1.00 12.50
ATOM     91  CA  GLY    12     -11.279  26.058  46.696  1.00 12.50
ATOM     92  C   GLY    12     -10.283  25.172  45.949  1.00 12.50
ATOM     93  O   GLY    12      -9.272  24.766  46.524  1.00 12.50
ATOM     94  N   LEU    13     -10.523  24.929  44.667  1.00 12.50
ATOM     95  CA  LEU    13      -9.522  24.179  43.899  1.00 12.50
ATOM     96  C   LEU    13      -8.191  24.896  43.913  1.00 12.50
ATOM     97  O   LEU    13      -8.150  26.106  43.676  1.00 12.50
ATOM     98  CB  LEU    13      -9.917  24.068  42.468  1.00 12.50
ATOM     99  CG  LEU    13     -11.186  23.257  42.323  1.00 12.50
ATOM    100  CD1 LEU    13     -11.724  23.390  40.950  1.00 25.00
ATOM    101  CD2 LEU    13     -10.968  21.808  42.675  1.00 25.00
ATOM    102  N   PHE    14      -7.180  24.130  44.318  1.00 10.00
ATOM    103  CA  PHE    14      -5.790  24.621  44.434  1.00 10.00
ATOM    104  C   PHE    14      -5.483  25.205  45.816  1.00 10.00
ATOM    105  O   PHE    14      -4.325  25.426  46.150  1.00 10.00
ATOM    106  CB  PHE    14      -5.416  25.658  43.359  1.00 10.00
ATOM    107  CG  PHE    14      -5.464  25.034  41.968  1.00 10.00
ATOM    108  CD1 PHE    14      -4.305  24.439  41.503  1.00 10.00
ATOM    109  CD2 PHE    14      -6.599  25.077  41.166  1.00 10.00
ATOM    110  CE1 PHE    14      -4.269  23.886  40.232  1.00 10.00
ATOM    111  CE2 PHE    14      -6.554  24.526  39.897  1.00 10.00
ATOM    112  CZ  PHE    14      -5.397  23.926  39.426  1.00 10.00
ATOM    113  N   SER    15      -6.527  25.509  46.576  1.00 10.00
ATOM    114  CA  SER    15      -6.364  26.029  47.943  1.00 10.00
ATOM    115  C   SER    15      -6.469  24.881  48.946  1.00 10.00
ATOM    116  O   SER    15      -5.761  24.819  49.946  1.00 10.00
ATOM    117  CB  SER    15      -7.438  27.076  48.231  1.00 10.00
ATOM    118  OG  SER    15      -7.227  27.622  49.532  1.00 10.00
ATOM    119  N   ILE    16      -7.377  23.972  48.645  1.00 12.50
ATOM    120  CA  ILE    16      -7.511  22.733  49.418  1.00 12.50
ATOM    121  C   ILE    16      -6.458  21.710  48.964  1.00 12.50
ATOM    122  O   ILE    16      -6.094  21.659  47.784  1.00 12.50
ATOM    123  CB  ILE    16      -8.941  22.248  49.300  1.00 12.50
ATOM    124  CG1 ILE    16      -9.180  22.035  47.820  1.00 12.50
ATOM    125  CG2 ILE    16      -9.852  23.359  49.893  1.00 25.00
ATOM    126  CD1 ILE    16     -10.692  22.114  47.586  1.00 16.66
ATOM    127  N   PRO    17      -5.930  20.987  49.947  1.00 16.66
ATOM    128  CA  PRO    17      -4.934  19.933  49.717  1.00 16.66
ATOM    129  C   PRO    17      -5.604  18.561  49.656  1.00 16.66
ATOM    130  O   PRO    17      -6.745  18.360  50.065  1.00 16.66
ATOM    131  CB  PRO    17      -4.028  20.051  50.940  1.00 50.00
ATOM    132  CG  PRO    17      -5.006  20.415  52.059  1.00 50.00
ATOM    133  CD  PRO    17      -5.992  21.356  51.376  1.00 50.00
ATOM    134  N   ILE    18      -4.841  17.617  49.155  1.00 12.50
ATOM    135  CA  ILE    18      -5.284  16.222  49.105  1.00 12.50
ATOM    136  C   ILE    18      -4.372  15.320  49.955  1.00 12.50
ATOM    137  O   ILE    18      -3.318  15.797  50.372  1.00 12.50
ATOM    138  CB  ILE    18      -5.251  15.873  47.662  1.00 50.00
ATOM    139  CG1 ILE    18      -5.763  14.519  47.421  1.00 50.00
ATOM    140  CG2 ILE    18      -3.866  15.897  47.221  1.00 50.00
ATOM    141  CD1 ILE    18      -7.297  14.407  47.472  1.00 50.00
ATOM    142  N   PRO    19      -4.762  14.056  50.198  1.00 12.50
ATOM    143  CA  PRO    19      -3.989  13.072  50.933  1.00 12.50
ATOM    144  C   PRO    19      -2.620  13.020  50.315  1.00 12.50
ATOM    145  O   PRO    19      -2.476  12.468  49.234  1.00 12.50
ATOM    146  CB  PRO    19      -4.740  11.754  50.713  1.00 50.00
ATOM    147  CG  PRO    19      -6.213  12.106  50.640  1.00 50.00
ATOM    148  CD  PRO    19      -6.133  13.533  50.189  1.00 50.00
ATOM    149  N   LEU    20      -1.667  13.646  50.992  1.00 12.50
ATOM    150  CA  LEU    20      -0.266  13.704  50.544  1.00 12.50
ATOM    151  C   LEU    20       0.193  12.371  49.931  1.00 12.50
ATOM    152  O   LEU    20       1.012  12.331  49.018  1.00 12.50
ATOM    153  CB  LEU    20       0.626  14.021  51.750  1.00 25.00
ATOM    154  CG  LEU    20       2.117  13.950  51.391  1.00 25.00
ATOM    155  CD1 LEU    20       2.468  14.942  50.275  1.00 50.00
ATOM    156  CD2 LEU    20       2.977  14.191  52.628  1.00 50.00
ATOM    157  N   GLU    21      -0.419  11.302  50.432  1.00 25.00
ATOM    158  CA  GLU    21      -0.129   9.932  50.005  1.00 25.00
ATOM    159  C   GLU    21      -0.746   9.558  48.650  1.00 25.00
ATOM    160  O   GLU    21      -0.265   8.668  47.959  1.00 25.00
ATOM    161  CB  GLU    21      -0.633   9.001  51.099  1.00 25.00
ATOM    162  CG  GLU    21      -0.170   7.568  50.839  1.00 25.00
ATOM    163  CD  GLU    21      -0.611   6.649  51.970  1.00 50.00
ATOM    164  OE1 GLU    21      -0.112   6.873  53.093  1.00 50.00
ATOM    165  OE2 GLU    21      -1.468   5.783  51.696  1.00 50.00
ATOM    166  N   ASP    22      -1.854  10.187  48.313  1.00 25.00
ATOM    167  CA  ASP    22      -2.539   9.956  47.040  1.00 25.00
ATOM    168  C   ASP    22      -1.963  10.796  45.914  1.00 25.00
ATOM    169  O   ASP    22      -2.056  10.429  44.747  1.00 25.00
ATOM    170  CB  ASP    22      -4.012  10.245  47.243  1.00 25.00
ATOM    171  CG  ASP    22      -4.675   9.312  48.254  1.00 25.00
ATOM    172  OD1 ASP    22      -4.005   8.336  48.646  1.00 50.00
ATOM    173  OD2 ASP    22      -5.824   9.616  48.637  1.00 50.00
ATOM    174  N   VAL    23      -1.295  11.867  46.295  1.00 16.66
ATOM    175  CA  VAL    23      -0.653  12.702  45.290  1.00 16.66
ATOM    176  C   VAL    23       0.596  12.017  44.760  1.00 16.66
ATOM    177  O   VAL    23       0.816  11.974  43.552  1.00 16.66
ATOM    178  CB  VAL    23      -0.177  13.953  45.910  1.00 16.66
ATOM    179  CG1 VAL    23       0.196  14.747  44.702  1.00 16.66
ATOM    180  CG2 VAL    23      -1.336  14.680  46.390  1.00 16.66
ATOM    181  N   LEU    24       1.367  11.515  45.712  1.00 25.00
ATOM    182  CA  LEU    24       2.580  10.764  45.384  1.00 25.00
ATOM    183  C   LEU    24       2.245   9.609  44.443  1.00 25.00
ATOM    184  O   LEU    24       2.952   9.387  43.464  1.00 25.00
ATOM    185  CB  LEU    24       3.189  10.214  46.673  1.00 25.00
ATOM    186  CG  LEU    24       3.612  11.337  47.623  1.00 25.00
ATOM    187  CD1 LEU    24       4.094  10.751  48.950  1.00 50.00
ATOM    188  CD2 LEU    24       4.705  12.206  46.993  1.00 50.00
ATOM    189  N   GLU    25       1.080   9.008  44.682  1.00 25.00
ATOM    190  CA  GLU    25       0.602   7.889  43.864  1.00 25.00
ATOM    191  C   GLU    25       0.388   8.322  42.417  1.00 25.00
ATOM    192  O   GLU    25       0.745   7.580  41.522  1.00 25.00
ATOM    193  CB  GLU    25      -0.692   7.318  44.440  1.00 25.00
ATOM    194  CG  GLU    25      -1.165   6.110  43.625  1.00 25.00
ATOM    195  CD  GLU    25      -2.439   5.506  44.202  1.00 50.00
ATOM    196  OE1 GLU    25      -3.461   6.229  44.214  1.00 50.00
ATOM    197  OE2 GLU    25      -2.359   4.334  44.625  1.00 50.00
ATOM    198  N   VAL    26      -0.131   9.521  42.211  1.00 25.00
ATOM    199  CA  VAL    26      -0.379  10.027  40.859  1.00 25.00
ATOM    200  C   VAL    26       0.948  10.323  40.158  1.00 25.00
ATOM    201  O   VAL    26       1.196   9.841  39.065  1.00 25.00
ATOM    202  CB  VAL    26      -1.241  11.278  40.918  1.00 50.00
ATOM    203  CG1 VAL    26      -1.697  11.545  39.518  1.00 50.00
ATOM    204  CG2 VAL    26      -2.598  10.991  41.511  1.00 50.00
ATOM    205  N   LYS    27       1.801  11.090  40.822  1.00 25.00
ATOM    206  CA  LYS    27       3.142  11.429  40.306  1.00 25.00
ATOM    207  C   LYS    27       3.866  10.162  39.883  1.00 25.00
ATOM    208  O   LYS    27       4.182   9.997  38.709  1.00 25.00
ATOM    209  CB  LYS    27       3.975  12.090  41.407  1.00 25.00
ATOM    210  CG  LYS    27       5.311  12.603  40.882  1.00 25.00
ATOM    211  CD  LYS    27       6.062  13.327  41.994  1.00 50.00
ATOM    212  CE  LYS    27       7.436  13.774  41.499  1.00 50.00
ATOM    213  NZ  LYS    27       8.165  14.475  42.564  1.00 50.00
ATOM    214  N   LYS    28       4.005   9.254  40.845  1.00 16.66
ATOM    215  CA  LYS    28       4.598   7.933  40.591  1.00 16.66
ATOM    216  C   LYS    28       3.970   7.267  39.354  1.00 16.66
ATOM    217  O   LYS    28       4.622   6.484  38.671  1.00 16.66
ATOM    218  CB  LYS    28       4.393   7.038  41.810  1.00 16.66
ATOM    219  CG  LYS    28       5.064   5.672  41.614  1.00 16.66
ATOM    220  CD  LYS    28       4.870   4.750  42.815  1.00 25.00
ATOM    221  CE  LYS    28       3.395   4.402  43.039  1.00 50.00
ATOM    222  NZ  LYS    28       3.239   3.525  44.204  1.00 50.00
ATOM    223  N   CYS    29       2.709   7.591  39.085  1.00 25.00
ATOM    224  CA  CYS    29       2.000   7.067  37.906  1.00 25.00
ATOM    225  C   CYS    29       2.449   7.757  36.611  1.00 25.00
ATOM    226  O   CYS    29       2.589   7.176  35.557  1.00 25.00
ATOM    227  CB  CYS    29       0.486   7.229  38.058  1.00 50.00
ATOM    228  SG  CYS    29      -0.217   6.248  39.426  1.00 50.00
ATOM    229  N   PHE    30       2.676   9.049  36.647  1.00 25.00
ATOM    230  CA  PHE    30       3.020   9.826  35.441  1.00 25.00
ATOM    231  C   PHE    30       4.442   9.513  35.023  1.00 25.00
ATOM    232  O   PHE    30       4.758   9.510  33.840  1.00 25.00
ATOM    233  CB  PHE    30       2.889  11.327  35.705  1.00 25.00
ATOM    234  CG  PHE    30       1.442  11.749  35.899  1.00 25.00
ATOM    235  CD1 PHE    30       0.546  10.867  36.438  1.00 25.00
ATOM    236  CD2 PHE    30       1.001  13.012  35.535  1.00 25.00
ATOM    237  CE1 PHE    30      -0.715  11.241  36.611  1.00 50.00
ATOM    238  CE2 PHE    30      -0.322  13.391  35.715  1.00 50.00
ATOM    239  CZ  PHE    30      -1.207  12.495  36.268  1.00 50.00
ATOM    240  N   ASP    31       5.280   9.254  36.023  1.00 99.99
ATOM    241  CA  ASP    31       6.675   8.902  35.748  1.00 99.99
ATOM    242  C   ASP    31       6.725   7.543  35.035  1.00 99.99
ATOM    243  O   ASP    31       7.515   7.335  34.117  1.00 99.99
ATOM    244  CB  ASP    31       7.485   8.857  37.044  1.00 99.99
ATOM    245  CG  ASP    31       8.976   8.640  36.745  1.00 99.99
ATOM    246  OD1 ASP    31       9.306   7.986  35.738  1.00 99.99
ATOM    247  OD2 ASP    31       9.791   9.134  37.546  1.00 99.99
ATOM    248  N   SER    32       5.856   6.642  35.478  1.00 99.99
ATOM    249  CA  SER    32       5.769   5.299  34.884  1.00 99.99
ATOM    250  C   SER    32       5.332   5.376  33.414  1.00 99.99
ATOM    251  O   SER    32       5.850   4.648  32.570  1.00 99.99
ATOM    252  CB  SER    32       4.815   4.409  35.687  1.00 99.99
ATOM    253  OG  SER    32       3.499   4.923  35.590  1.00 99.99
ATOM    254  N   CYS    33       4.401   6.285  33.137  1.00 99.99
ATOM    255  CA  CYS    33       3.887   6.501  31.783  1.00 99.99
ATOM    256  C   CYS    33       3.830   8.001  31.501  1.00 99.99
ATOM    257  O   CYS    33       2.865   8.682  31.844  1.00 99.99
ATOM    258  CB  CYS    33       2.503   5.861  31.668  1.00 99.99
ATOM    259  SG  CYS    33       1.812   6.033  29.992  1.00 99.99
ATOM    260  N   ASP    34       4.899   8.506  30.891  1.00 99.99
ATOM    261  CA  ASP    34       4.930   9.919  30.443  1.00 99.99
ATOM    262  C   ASP    34       3.757  10.263  29.503  1.00 99.99
ATOM    263  O   ASP    34       3.186  11.350  29.622  1.00 99.99
ATOM    264  CB  ASP    34       6.259  10.237  29.744  1.00 99.99
ATOM    265  CG  ASP    34       7.443  10.045  30.691  1.00 99.99
ATOM    266  OD1 ASP    34       7.224  10.178  31.912  1.00 99.99
ATOM    267  OD2 ASP    34       8.546   9.801  30.159  1.00 99.99
ATOM    268  N   PRO    35       3.435   9.347  28.573  1.00 99.99
ATOM    269  CA  PRO    35       2.332   9.514  27.622  1.00 99.99
ATOM    270  C   PRO    35       0.971   9.215  28.248  1.00 99.99
ATOM    271  O   PRO    35       0.815   8.413  29.152  1.00 99.99
ATOM    272  CB  PRO    35       2.646   8.503  26.521  1.00 99.99
ATOM    273  CG  PRO    35       3.316   7.348  27.254  1.00 99.99
ATOM    274  CD  PRO    35       4.175   8.106  28.236  1.00 99.99
ATOM    275  N   LEU    36      -0.008   9.943  27.754  1.00 99.99
ATOM    276  CA  LEU    36      -1.436   9.773  28.077  1.00 99.99
ATOM    277  C   LEU    36      -2.053   9.485  26.703  1.00 99.99
ATOM    278  O   LEU    36      -1.321   9.317  25.729  1.00 99.99
ATOM    279  CB  LEU    36      -2.007  11.099  28.618  1.00 99.99
ATOM    280  CG  LEU    36      -1.317  11.637  29.880  1.00 99.99
ATOM    281  CD1 LEU    36       0.169  11.954  29.701  1.00 99.99
ATOM    282  CD2 LEU    36      -1.958  12.959  30.284  1.00 99.99
ATOM    283  N   GLU    37      -3.355   9.260  26.601  1.00 99.99
ATOM    284  CA  GLU    37      -4.300   8.934  27.683  1.00 99.99
ATOM    285  C   GLU    37      -4.305   7.419  27.865  1.00 99.99
ATOM    286  O   GLU    37      -4.759   6.702  26.977  1.00 99.99
ATOM    287  CB  GLU    37      -5.705   9.348  27.239  1.00 99.99
ATOM    288  CG  GLU    37      -5.908  10.864  27.221  1.00 99.99
ATOM    289  CD  GLU    37      -6.018  11.430  28.640  1.00 99.99
ATOM    290  OE1 GLU    37      -5.940  10.645  29.611  1.00 99.99
ATOM    291  OE2 GLU    37      -6.208  12.656  28.736  1.00 99.99
ATOM    292  N   THR    38      -3.721   6.954  28.956  1.00 99.99
ATOM    293  CA  THR    38      -3.703   5.507  29.245  1.00 99.99
ATOM    294  C   THR    38      -4.301   5.244  30.635  1.00 99.99
ATOM    295  O   THR    38      -4.864   6.145  31.258  1.00 99.99
ATOM    296  CB  THR    38      -2.264   4.980  29.137  1.00 99.99
ATOM    297  OG1 THR    38      -2.258   3.555  29.304  1.00 99.99
ATOM    298  CG2 THR    38      -1.361   5.669  30.164  1.00 99.99
ATOM    299  N   LYS    39      -4.137   4.016  31.112  1.00 99.99
ATOM    300  CA  LYS    39      -4.556   3.626  32.457  1.00 99.99
ATOM    301  C   LYS    39      -3.789   4.475  33.467  1.00 99.99
ATOM    302  O   LYS    39      -2.558   4.478  33.466  1.00 99.99
ATOM    303  CB  LYS    39      -4.252   2.143  32.663  1.00 99.99
ATOM    304  CG  LYS    39      -4.910   1.604  33.933  1.00 99.99
ATOM    305  CD  LYS    39      -6.436   1.701  33.866  1.00 99.99
ATOM    306  CE  LYS    39      -7.081   1.126  35.126  1.00 99.99
ATOM    307  NZ  LYS    39      -6.644   1.854  36.326  1.00 99.99
ATOM    308  N   ASN    40      -4.566   5.155  34.312  1.00 99.99
ATOM    309  CA  ASN    40      -4.024   6.047  35.351  1.00 99.99
ATOM    310  C   ASN    40      -3.417   7.284  34.669  1.00 99.99
ATOM    311  O   ASN    40      -2.690   7.189  33.688  1.00 99.99
ATOM    312  CB  ASN    40      -2.923   5.350  36.172  1.00 99.99
ATOM    313  CG  ASN    40      -3.302   3.904  36.504  1.00 99.99
ATOM    314  OD1 ASN    40      -2.961   2.948  35.822  1.00 99.99
ATOM    315  ND2 ASN    40      -4.050   3.764  37.579  1.00 99.99
ATOM    316  N   ILE    41      -3.738   8.465  35.177  1.00 12.50
ATOM    317  CA  ILE    41      -4.696   8.673  36.290  1.00 12.50
ATOM    318  C   ILE    41      -5.958   9.505  35.930  1.00 12.50
ATOM    319  O   ILE    41      -6.055  10.709  36.145  1.00 12.50
ATOM    320  CB  ILE    41      -3.945   9.327  37.455  1.00 25.00
ATOM    321  CG1 ILE    41      -4.834   9.750  38.625  1.00 25.00
ATOM    322  CG2 ILE    41      -3.515  10.651  36.894  1.00 25.00
ATOM    323  CD1 ILE    41      -5.654   8.571  39.130  1.00 50.00
ATOM    324  N   LYS    42      -6.996   8.816  35.512  1.00 25.00
ATOM    325  CA  LYS    42      -8.319   9.411  35.216  1.00 25.00
ATOM    326  C   LYS    42      -9.044  10.133  36.382  1.00 25.00
ATOM    327  O   LYS    42      -8.462  10.580  37.364  1.00 25.00
ATOM    328  CB  LYS    42      -9.228   8.289  34.697  1.00 25.00
ATOM    329  CG  LYS    42      -9.556   7.297  35.824  1.00 25.00
ATOM    330  CD  LYS    42     -10.740   6.416  35.449  1.00 50.00
ATOM    331  CE  LYS    42     -10.896   5.242  36.415  1.00 50.00
ATOM    332  NZ  LYS    42     -11.242   5.670  37.769  1.00 50.00
ATOM    333  N   MET    43     -10.371  10.147  36.264  1.00 25.00
ATOM    334  CA  MET    43     -11.313  10.756  37.200  1.00 25.00
ATOM    335  C   MET    43     -11.489   9.888  38.440  1.00 25.00
ATOM    336  O   MET    43     -11.310  10.410  39.539  1.00 25.00
ATOM    337  CB  MET    43     -12.652  11.017  36.499  1.00 50.00
ATOM    338  CG  MET    43     -13.380   9.744  36.043  1.00 50.00
ATOM    339  SD  MET    43     -15.026  10.010  35.316  1.00 50.00
ATOM    340  CE  MET    43     -14.514  10.771  33.792  1.00 50.00
ATOM    341  N   LYS    44     -11.992   8.654  38.256  1.00 99.99
ATOM    342  CA  LYS    44     -12.285   7.757  39.386  1.00 99.99
ATOM    343  C   LYS    44     -13.140   8.497  40.416  1.00 99.99
ATOM    344  O   LYS    44     -13.157   8.135  41.585  1.00 99.99
ATOM    345  CB  LYS    44     -10.926   7.375  39.993  1.00 99.99
ATOM    346  CG  LYS    44     -11.015   6.280  41.051  1.00 99.99
ATOM    347  CD  LYS    44      -9.612   5.934  41.529  1.00 99.99
ATOM    348  CE  LYS    44      -9.653   4.894  42.646  1.00 99.99
ATOM    349  NZ  LYS    44      -8.288   4.556  43.074  1.00 99.99
ATOM    350  N   HIS    45     -13.785   9.573  39.950  1.00 99.99
ATOM    351  CA  HIS    45     -14.572  10.503  40.768  1.00 99.99
ATOM    352  C   HIS    45     -13.868  10.893  42.081  1.00 99.99
ATOM    353  O   HIS    45     -14.449  10.823  43.163  1.00 99.99
ATOM    354  CB  HIS    45     -15.935   9.847  41.013  1.00 99.99
ATOM    355  CG  HIS    45     -15.837   8.518  41.779  1.00 99.99
ATOM    356  ND1 HIS    45     -15.726   8.384  43.098  1.00 99.99
ATOM    357  CD2 HIS    45     -15.895   7.298  41.248  1.00 99.99
ATOM    358  CE1 HIS    45     -15.718   7.087  43.381  1.00 99.99
ATOM    359  NE2 HIS    45     -15.820   6.415  42.237  1.00 99.99
ATOM    360  N   LEU    46     -12.603  11.279  41.966  1.00 99.99
ATOM    361  CA  LEU    46     -11.816  11.601  43.157  1.00 99.99
ATOM    362  C   LEU    46     -12.208  12.934  43.826  1.00 99.99
ATOM    363  O   LEU    46     -12.046  13.100  45.024  1.00 99.99
ATOM    364  CB  LEU    46     -10.319  11.362  42.857  1.00 99.99
ATOM    365  CG  LEU    46     -10.017   9.899  42.536  1.00 99.99
ATOM    366  CD1 LEU    46      -8.550   9.726  42.143  1.00 99.99
ATOM    367  CD2 LEU    46     -10.360   9.024  43.745  1.00 99.99
ATOM    368  N   ASN    47     -12.630  13.953  43.102  1.00 99.99
ATOM    369  CA  ASN    47     -12.471  15.280  43.774  1.00 99.99
ATOM    370  C   ASN    47     -11.079  15.823  44.282  1.00 99.99
ATOM    371  O   ASN    47     -10.983  17.023  44.608  1.00 99.99
ATOM    372  CB  ASN    47     -13.776  15.642  44.383  1.00 99.99
ATOM    373  CG  ASN    47     -14.006  17.088  44.065  1.00 99.99
ATOM    374  OD1 ASN    47     -13.623  17.932  44.854  1.00 99.99
ATOM    375  ND2 ASN    47     -14.752  17.292  43.002  1.00 99.99
ATOM    376  N   PRO    48     -10.119  15.265  43.472  1.00 12.50
ATOM    377  CA  PRO    48      -9.407  16.129  42.556  1.00 12.50
ATOM    378  C   PRO    48      -8.347  16.964  43.146  1.00 12.50
ATOM    379  O   PRO    48      -7.367  17.268  42.483  1.00 12.50
ATOM    380  CB  PRO    48     -10.528  16.716  41.698  1.00 50.00
ATOM    381  CG  PRO    48     -10.967  15.324  41.258  1.00 50.00
ATOM    382  CD  PRO    48     -10.152  14.452  42.267  1.00 50.00
ATOM    383  N   HIS    49      -8.431  16.971  44.456  1.00 10.00
ATOM    384  CA  HIS    49      -7.464  17.619  45.310  1.00 10.00
ATOM    385  C   HIS    49      -6.157  16.889  45.097  1.00 10.00
ATOM    386  O   HIS    49      -5.115  17.502  45.272  1.00 10.00
ATOM    387  CB  HIS    49      -7.893  17.489  46.770  1.00 10.00
ATOM    388  CG  HIS    49      -9.056  18.327  47.142  1.00 10.00
ATOM    389  ND1 HIS    49      -9.060  19.459  46.558  1.00 12.50
ATOM    390  CD2 HIS    49     -10.242  17.994  47.685  1.00 12.50
ATOM    391  CE1 HIS    49     -10.371  19.527  46.555  1.00 16.66
ATOM    392  NE2 HIS    49     -11.093  18.981  47.515  1.00 16.66
ATOM    393  N   ILE    50      -6.227  15.600  44.720  1.00 12.50
ATOM    394  CA  ILE    50      -5.036  14.781  44.420  1.00 12.50
ATOM    395  C   ILE    50      -4.316  15.351  43.215  1.00 12.50
ATOM    396  O   ILE    50      -3.123  15.622  43.266  1.00 12.50
ATOM    397  CB  ILE    50      -5.359  13.296  44.163  1.00 25.00
ATOM    398  CG1 ILE    50      -6.004  12.541  45.299  1.00 25.00
ATOM    399  CG2 ILE    50      -4.075  12.547  43.914  1.00 25.00
ATOM    400  CD1 ILE    50      -6.434  11.101  45.358  1.00 50.00
ATOM    401  N   VAL    51      -5.069  15.446  42.132  1.00 12.50
ATOM    402  CA  VAL    51      -4.524  15.959  40.868  1.00 12.50
ATOM    403  C   VAL    51      -4.042  17.409  41.017  1.00 12.50
ATOM    404  O   VAL    51      -3.024  17.780  40.436  1.00 12.50
ATOM    405  CB  VAL    51      -5.562  15.843  39.745  1.00 25.00
ATOM    406  CG1 VAL    51      -5.032  16.441  38.435  1.00 25.00
ATOM    407  CG2 VAL    51      -5.931  14.375  39.513  1.00 25.00
ATOM    408  N   ALA    52      -4.781  18.201  41.787  1.00 10.00
ATOM    409  CA  ALA    52      -4.421  19.611  42.011  1.00 10.00
ATOM    410  C   ALA    52      -3.116  19.695  42.803  1.00 10.00
ATOM    411  O   ALA    52      -2.280  20.568  42.580  1.00 10.00
ATOM    412  CB  ALA    52      -5.532  20.323  42.781  1.00 16.66
ATOM    413  N   ALA    53      -2.959  18.739  43.708  1.00 12.50
ATOM    414  CA  ALA    53      -1.722  18.650  44.479  1.00 12.50
ATOM    415  C   ALA    53      -0.569  18.099  43.662  1.00 12.50
ATOM    416  O   ALA    53       0.521  18.653  43.709  1.00 12.50
ATOM    417  CB  ALA    53      -1.931  17.750  45.641  1.00 50.00
ATOM    418  N   LEU    54      -0.861  17.109  42.827  1.00 12.50
ATOM    419  CA  LEU    54       0.137  16.551  41.920  1.00 12.50
ATOM    420  C   LEU    54       0.694  17.623  40.982  1.00 12.50
ATOM    421  O   LEU    54       1.898  17.691  40.745  1.00 12.50
ATOM    422  CB  LEU    54      -0.490  15.413  41.119  1.00 50.00
ATOM    423  CG  LEU    54       0.629  14.853  40.262  1.00 50.00
ATOM    424  CD1 LEU    54       1.639  14.160  41.127  1.00 50.00
ATOM    425  CD2 LEU    54       0.144  13.976  39.154  1.00 50.00
ATOM    426  N   MET    55      -0.202  18.504  40.551  1.00 10.00
ATOM    427  CA  MET    55       0.160  19.601  39.644  1.00 10.00
ATOM    428  C   MET    55       1.097  20.594  40.340  1.00 10.00
ATOM    429  O   MET    55       2.123  20.984  39.784  1.00 10.00
ATOM    430  CB  MET    55      -1.100  20.328  39.172  1.00 10.00
ATOM    431  CG  MET    55      -0.756  21.466  38.202  1.00 10.00
ATOM    432  SD  MET    55       0.024  20.894  36.649  1.00 50.00
ATOM    433  CE  MET    55      -1.374  20.090  35.893  1.00 50.00
ATOM    434  N   LEU    56       0.730  20.952  41.567  1.00 10.00
ATOM    435  CA  LEU    56       1.526  21.897  42.362  1.00 10.00
ATOM    436  C   LEU    56       2.884  21.303  42.728  1.00 10.00
ATOM    437  O   LEU    56       3.902  21.987  42.694  1.00 10.00
ATOM    438  CB  LEU    56       0.772  22.283  43.636  1.00 10.00
ATOM    439  CG  LEU    56      -0.490  23.098  43.335  1.00 10.00
ATOM    440  CD1 LEU    56      -1.243  23.390  44.632  1.00 50.00
ATOM    441  CD2 LEU    56      -0.156  24.407  42.611  1.00 50.00
ATOM    442  N   PHE    57       2.880  19.994  42.952  1.00 12.50
ATOM    443  CA  PHE    57       4.101  19.257  43.300  1.00 12.50
ATOM    444  C   PHE    57       5.065  19.195  42.132  1.00 12.50
ATOM    445  O   PHE    57       6.260  19.405  42.301  1.00 12.50
ATOM    446  CB  PHE    57       3.767  17.840  43.750  1.00 25.00
ATOM    447  CG  PHE    57       2.988  17.863  45.061  1.00 25.00
ATOM    448  CD1 PHE    57       3.101  18.871  45.991  1.00 50.00
ATOM    449  CD2 PHE    57       2.173  16.815  45.348  1.00 50.00
ATOM    450  CE1 PHE    57       2.393  18.830  47.179  1.00 50.00
ATOM    451  CE2 PHE    57       1.454  16.772  46.546  1.00 50.00
ATOM    452  CZ  PHE    57       1.553  17.776  47.465  1.00 50.00
ATOM    453  N   TYR    58       4.498  19.008  40.946  1.00 12.50
ATOM    454  CA  TYR    58       5.299  18.923  39.718  1.00 12.50
ATOM    455  C   TYR    58       6.061  20.234  39.494  1.00 12.50
ATOM    456  O   TYR    58       7.249  20.220  39.179  1.00 12.50
ATOM    457  CB  TYR    58       4.388  18.620  38.528  1.00 12.50
ATOM    458  CG  TYR    58       5.200  18.508  37.236  1.00 12.50
ATOM    459  CD1 TYR    58       5.859  17.324  36.932  1.00 12.50
ATOM    460  CD2 TYR    58       5.270  19.589  36.365  1.00 12.50
ATOM    461  CE1 TYR    58       6.587  17.219  35.754  1.00 12.50
ATOM    462  CE2 TYR    58       5.996  19.483  35.185  1.00 12.50
ATOM    463  CZ  TYR    58       6.650  18.297  34.880  1.00 16.66
ATOM    464  OH  TYR    58       7.330  18.179  33.710  1.00 16.66
ATOM    465  N   LEU    59       5.376  21.342  39.767  1.00 12.50
ATOM    466  CA  LEU    59       5.981  22.677  39.655  1.00 12.50
ATOM    467  C   LEU    59       7.080  22.898  40.693  1.00 12.50
ATOM    468  O   LEU    59       8.131  23.450  40.380  1.00 12.50
ATOM    469  CB  LEU    59       4.911  23.760  39.808  1.00 12.50
ATOM    470  CG  LEU    59       3.911  23.751  38.648  1.00 12.50
ATOM    471  CD1 LEU    59       2.822  24.795  38.893  1.00 12.50
ATOM    472  CD2 LEU    59       4.616  24.027  37.315  1.00 12.50
ATOM    473  N   LYS    60       6.828  22.400  41.898  1.00 12.50
ATOM    474  CA  LYS    60       7.775  22.542  43.015  1.00 12.50
ATOM    475  C   LYS    60       9.034  21.688  42.830  1.00 12.50
ATOM    476  O   LYS    60      10.094  22.016  43.354  1.00 12.50
ATOM    477  CB  LYS    60       7.101  22.168  44.331  1.00 12.50
ATOM    478  CG  LYS    60       5.976  23.139  44.687  1.00 12.50
ATOM    479  CD  LYS    60       5.336  22.804  46.035  1.00 16.66
ATOM    480  CE  LYS    60       6.341  22.966  47.179  1.00 16.66
ATOM    481  NZ  LYS    60       5.739  22.620  48.470  1.00 16.66
ATOM    482  N   LYS    61       8.886  20.593  42.089  1.00 12.50
ATOM    483  CA  LYS    61       9.972  19.621  41.889  1.00 12.50
ATOM    484  C   LYS    61      10.899  19.951  40.717  1.00 12.50
ATOM    485  O   LYS    61      11.915  19.281  40.531  1.00 12.50
ATOM    486  CB  LYS    61       9.400  18.209  41.740  1.00 12.50
ATOM    487  CG  LYS    61       8.723  17.725  43.026  1.00 12.50
ATOM    488  CD  LYS    61       9.705  17.594  44.192  1.00 25.00
ATOM    489  CE  LYS    61       8.994  17.072  45.441  1.00 50.00
ATOM    490  NZ  LYS    61       9.932  16.898  46.560  1.00 50.00
ATOM    491  N   LEU    62      10.509  20.917  39.886  1.00 12.50
ATOM    492  CA  LEU    62      11.383  21.373  38.792  1.00 12.50
ATOM    493  C   LEU    62      12.709  21.861  39.374  1.00 12.50
ATOM    494  O   LEU    62      12.730  22.494  40.427  1.00 12.50
ATOM    495  CB  LEU    62      10.714  22.503  38.005  1.00 12.50
ATOM    496  CG  LEU    62       9.442  22.037  37.289  1.00 12.50
ATOM    497  CD1 LEU    62       8.783  23.220  36.579  1.00 12.50
ATOM    498  CD2 LEU    62       9.751  20.922  36.283  1.00 12.50
ATOM    499  N   ASN    63      13.797  21.554  38.675  1.00 12.50
ATOM    500  CA  ASN    63      15.141  21.937  39.150  1.00 12.50
ATOM    501  C   ASN    63      15.281  23.462  39.323  1.00 12.50
ATOM    502  O   ASN    63      16.005  23.933  40.195  1.00 12.50
ATOM    503  CB  ASN    63      16.221  21.381  38.215  1.00 12.50
ATOM    504  CG  ASN    63      16.098  21.874  36.768  1.00 12.50
ATOM    505  OD1 ASN    63      15.643  22.957  36.445  1.00 50.00
ATOM    506  ND2 ASN    63      16.504  21.039  35.843  1.00 50.00
ATOM    507  N   GLY    64      14.580  24.206  38.463  1.00 10.00
ATOM    508  CA  GLY    64      14.540  25.671  38.496  1.00 10.00
ATOM    509  C   GLY    64      13.075  26.079  38.404  1.00 10.00
ATOM    510  O   GLY    64      12.286  25.453  37.698  1.00 10.00
ATOM    511  N   TYR    65      12.752  27.190  39.045  1.00 10.00
ATOM    512  CA  TYR    65      11.368  27.695  39.078  1.00 10.00
ATOM    513  C   TYR    65      10.958  28.024  37.659  1.00 10.00
ATOM    514  O   TYR    65      11.798  28.391  36.835  1.00 10.00
ATOM    515  CB  TYR    65      11.256  28.953  39.939  1.00 10.00
ATOM    516  CG  TYR    65      11.496  28.601  41.404  1.00 10.00
ATOM    517  CD1 TYR    65      12.386  27.661  41.843  1.00 50.00
ATOM    518  CD2 TYR    65      10.700  29.143  42.357  1.00 50.00
ATOM    519  CE1 TYR    65      12.484  27.330  43.170  1.00 50.00
ATOM    520  CE2 TYR    65      10.816  28.903  43.734  1.00 50.00
ATOM    521  CZ  TYR    65      11.737  27.983  44.138  1.00 50.00
ATOM    522  OH  TYR    65      12.040  27.886  45.462  1.00 50.00
ATOM    523  N   LEU    66       9.659  27.936  37.427  1.00 10.00
ATOM    524  CA  LEU    66       9.111  28.226  36.102  1.00 10.00
ATOM    525  C   LEU    66       9.547  29.610  35.608  1.00 10.00
ATOM    526  O   LEU    66      10.174  29.730  34.559  1.00 10.00
ATOM    527  CB  LEU    66       7.590  28.123  36.171  1.00 16.66
ATOM    528  CG  LEU    66       6.977  28.299  34.788  1.00 16.66
ATOM    529  CD1 LEU    66       7.513  27.272  33.791  1.00 16.66
ATOM    530  CD2 LEU    66       5.493  28.154  34.944  1.00 16.66
ATOM    531  N   PHE    67       9.393  30.588  36.490  1.00 10.00
ATOM    532  CA  PHE    67       9.688  31.985  36.170  1.00 10.00
ATOM    533  C   PHE    67      11.157  32.234  36.009  1.00 10.00
ATOM    534  O   PHE    67      11.424  33.395  35.746  1.00 10.00
ATOM    535  CB  PHE    67       9.145  32.942  37.236  1.00 16.66
ATOM    536  CG  PHE    67       7.623  33.019  37.192  1.00 16.66
ATOM    537  CD1 PHE    67       6.862  31.934  36.775  1.00 25.00
ATOM    538  CD2 PHE    67       6.980  34.184  37.578  1.00 25.00
ATOM    539  CE1 PHE    67       5.494  31.994  36.738  1.00 50.00
ATOM    540  CE2 PHE    67       5.595  34.238  37.550  1.00 50.00
ATOM    541  CZ  PHE    67       4.850  33.149  37.132  1.00 50.00
ATOM    542  N   THR    68      12.004  31.240  36.316  1.00 10.00
ATOM    543  CA  THR    68      13.472  31.317  36.219  1.00 10.00
ATOM    544  C   THR    68      14.007  32.238  37.316  1.00 10.00
ATOM    545  O   THR    68      13.485  33.326  37.557  1.00 10.00
ATOM    546  CB  THR    68      13.942  31.839  34.856  1.00 12.50
ATOM    547  OG1 THR    68      13.576  33.183  34.738  1.00 12.50
ATOM    548  CG2 THR    68      13.412  31.024  33.680  1.00 16.66
ATOM    549  N   ASP    69      15.102  31.806  37.928  1.00 12.50
ATOM    550  CA  ASP    69      15.819  32.647  38.906  1.00 12.50
ATOM    551  C   ASP    69      16.377  33.905  38.238  1.00 12.50
ATOM    552  O   ASP    69      16.293  34.995  38.796  1.00 12.50
ATOM    553  CB  ASP    69      16.966  31.870  39.558  1.00 16.66
ATOM    554  CG  ASP    69      16.472  30.678  40.382  1.00 16.66
ATOM    555  OD1 ASP    69      15.260  30.645  40.675  1.00 50.00
ATOM    556  OD2 ASP    69      17.320  29.822  40.697  1.00 50.00
ATOM    557  N   GLN    70      16.863  33.730  37.010  1.00 12.50
ATOM    558  CA  GLN    70      17.391  34.849  36.207  1.00 12.50
ATOM    559  C   GLN    70      16.363  35.963  35.986  1.00 12.50
ATOM    560  O   GLN    70      16.718  37.122  35.797  1.00 12.50
ATOM    561  CB  GLN    70      17.896  34.367  34.849  1.00 16.66
ATOM    562  CG  GLN    70      19.143  33.491  34.977  1.00 16.66
ATOM    563  CD  GLN    70      19.677  33.115  33.596  1.00 50.00
ATOM    564  OE1 GLN    70      19.008  32.464  32.805  1.00 50.00
ATOM    565  NE2 GLN    70      20.896  33.542  33.318  1.00 50.00
ATOM    566  N   LEU    71      15.096  35.590  36.035  1.00 12.50
ATOM    567  CA  LEU    71      14.017  36.553  35.864  1.00 12.50
ATOM    568  C   LEU    71      13.383  36.995  37.171  1.00 12.50
ATOM    569  O   LEU    71      12.790  38.057  37.276  1.00 12.50
ATOM    570  CB  LEU    71      13.015  35.851  34.993  1.00 25.00
ATOM    571  CG  LEU    71      13.457  36.068  33.528  1.00 25.00
ATOM    572  CD1 LEU    71      14.583  35.197  33.065  1.00 25.00
ATOM    573  CD2 LEU    71      12.573  35.824  32.336  1.00 25.00
ATOM    574  N   HIS    72      13.593  36.221  38.215  1.00 12.50
ATOM    575  CA  HIS    72      12.986  36.500  39.523  1.00 12.50
ATOM    576  C   HIS    72      13.036  37.990  39.893  1.00 12.50
ATOM    577  O   HIS    72      12.007  38.618  40.135  1.00 12.50
ATOM    578  CB  HIS    72      13.747  35.713  40.583  1.00 12.50
ATOM    579  CG  HIS    72      13.181  36.008  41.958  1.00 12.50
ATOM    580  ND1 HIS    72      11.931  36.016  42.308  1.00 16.66
ATOM    581  CD2 HIS    72      13.812  36.426  43.014  1.00 16.66
ATOM    582  CE1 HIS    72      11.717  36.310  43.557  1.00 16.66
ATOM    583  NE2 HIS    72      12.893  36.553  43.945  1.00 16.66
ATOM    584  N   SER    73      14.240  38.552  39.801  1.00 12.50
ATOM    585  CA  SER    73      14.472  39.952  40.187  1.00 12.50
ATOM    586  C   SER    73      13.742  40.899  39.221  1.00 12.50
ATOM    587  O   SER    73      13.094  41.887  39.502  1.00 12.50
ATOM    588  CB  SER    73      15.963  40.276  40.152  1.00 12.50
ATOM    589  OG  SER    73      16.655  39.396  41.039  1.00 12.50
ATOM    590  N   VAL    74      13.827  40.651  37.950  1.00 16.66
ATOM    591  CA  VAL    74      13.153  41.524  36.972  1.00 16.66
ATOM    592  C   VAL    74      11.627  41.470  37.122  1.00 16.66
ATOM    593  O   VAL    74      10.953  42.495  37.168  1.00 16.66
ATOM    594  CB  VAL    74      13.572  41.174  35.545  1.00 50.00
ATOM    595  CG1 VAL    74      15.068  41.273  35.339  1.00 50.00
ATOM    596  CG2 VAL    74      13.375  39.746  35.133  1.00 50.00
ATOM    597  N   PHE    75      11.133  40.263  37.367  1.00 25.00
ATOM    598  CA  PHE    75       9.685  40.002  37.443  1.00 25.00
ATOM    599  C   PHE    75       9.142  40.732  38.655  1.00 25.00
ATOM    600  O   PHE    75       8.026  41.219  38.679  1.00 25.00
ATOM    601  CB  PHE    75       9.390  38.501  37.538  1.00 25.00
ATOM    602  CG  PHE    75       9.679  37.730  36.253  1.00 25.00
ATOM    603  CD1 PHE    75      10.675  38.124  35.417  1.00 25.00
ATOM    604  CD2 PHE    75       8.898  36.669  35.870  1.00 25.00
ATOM    605  CE1 PHE    75      10.902  37.552  34.208  1.00 25.00
ATOM    606  CE2 PHE    75       9.158  35.977  34.718  1.00 25.00
ATOM    607  CZ  PHE    75      10.140  36.427  33.905  1.00 25.00
ATOM    608  N   VAL    76      10.033  40.914  39.607  1.00 16.66
ATOM    609  CA  VAL    76       9.807  41.752  40.745  1.00 16.66
ATOM    610  C   VAL    76       9.660  43.228  40.558  1.00 16.66
ATOM    611  O   VAL    76       8.761  43.885  41.075  1.00 16.66
ATOM    612  CB  VAL    76      10.936  41.313  41.686  1.00 16.66
ATOM    613  CG1 VAL    76      12.328  41.666  41.936  1.00 16.66
ATOM    614  CG2 VAL    76      11.426  42.435  42.580  1.00 16.66
ATOM    615  N   ALA    77      10.768  43.660  40.003  1.00 16.66
ATOM    616  CA  ALA    77      10.985  45.072  39.758  1.00 16.66
ATOM    617  C   ALA    77       9.892  45.590  38.825  1.00 16.66
ATOM    618  O   ALA    77       9.676  46.793  38.745  1.00 16.66
ATOM    619  CB  ALA    77      12.360  45.244  39.130  1.00 50.00
ATOM    620  N   SER    78       9.238  44.677  38.110  1.00 25.00
ATOM    621  CA  SER    78       8.173  45.050  37.175  1.00 25.00
ATOM    622  C   SER    78       6.831  45.224  37.886  1.00 25.00
ATOM    623  O   SER    78       6.035  46.090  37.525  1.00 25.00
ATOM    624  CB  SER    78       8.071  43.995  36.083  1.00 50.00
ATOM    625  OG  SER    78       7.642  42.750  36.620  1.00 50.00
ATOM    626  N   THR    79       6.668  44.510  38.994  1.00 16.66
ATOM    627  CA  THR    79       5.385  44.494  39.725  1.00 16.66
ATOM    628  C   THR    79       5.283  45.626  40.737  1.00 16.66
ATOM    629  O   THR    79       4.285  45.747  41.442  1.00 16.66
ATOM    630  CB  THR    79       5.184  43.209  40.511  1.00 50.00
ATOM    631  OG1 THR    79       6.205  43.012  41.476  1.00 50.00
ATOM    632  CG2 THR    79       5.314  42.099  39.548  1.00 50.00
ATOM    633  N   THR    80       6.301  46.479  40.760  1.00 12.50
ATOM    634  CA  THR    80       6.370  47.596  41.721  1.00 12.50
ATOM    635  C   THR    80       6.148  48.957  41.047  1.00 12.50
ATOM    636  O   THR    80       6.002  49.980  41.715  1.00 12.50
ATOM    637  CB  THR    80       7.735  47.587  42.431  1.00 50.00
ATOM    638  OG1 THR    80       7.867  46.394  43.206  1.00 50.00
ATOM    639  CG2 THR    80       7.969  48.794  43.349  1.00 50.00
ATOM    640  N   ILE    81       6.049  48.955  39.725  1.00 16.66
ATOM    641  CA  ILE    81       6.046  50.199  38.953  1.00 16.66
ATOM    642  C   ILE    81       4.950  51.167  39.351  1.00 16.66
ATOM    643  O   ILE    81       5.162  52.307  38.969  1.00 16.66
ATOM    644  CB  ILE    81       6.028  49.944  37.436  1.00 50.00
ATOM    645  CG1 ILE    81       7.367  49.320  37.031  1.00 50.00
ATOM    646  CG2 ILE    81       5.760  51.205  36.581  1.00 50.00
ATOM    647  CD1 ILE    81       7.450  49.026  35.526  1.00 50.00
ATOM    648  N   SER    82       3.818  50.687  39.878  1.00 25.00
ATOM    649  CA  SER    82       2.674  51.543  40.262  1.00 25.00
ATOM    650  C   SER    82       1.908  52.019  39.019  1.00 25.00
ATOM    651  O   SER    82       0.680  52.058  39.037  1.00 25.00
ATOM    652  CB  SER    82       3.099  52.761  41.111  1.00 25.00
ATOM    653  OG  SER    82       3.758  53.740  40.298  1.00 25.00
ATOM    654  N   LYS    83       2.623  52.389  37.956  1.00 12.50
ATOM    655  CA  LYS    83       1.977  52.728  36.682  1.00 12.50
ATOM    656  C   LYS    83       1.481  51.434  36.049  1.00 12.50
ATOM    657  O   LYS    83       2.193  50.759  35.306  1.00 12.50
ATOM    658  CB  LYS    83       2.885  53.501  35.727  1.00 12.50
ATOM    659  CG  LYS    83       3.202  54.896  36.267  1.00 12.50
ATOM    660  CD  LYS    83       3.747  55.808  35.163  1.00 50.00
ATOM    661  CE  LYS    83       2.658  56.226  34.165  1.00 50.00
ATOM    662  NZ  LYS    83       1.646  57.079  34.806  1.00 50.00
ATOM    663  N   LEU    84       0.222  51.147  36.361  1.00 12.50
ATOM    664  CA  LEU    84      -0.475  49.923  35.942  1.00 12.50
ATOM    665  C   LEU    84      -0.247  49.576  34.465  1.00 12.50
ATOM    666  O   LEU    84      -0.177  48.408  34.091  1.00 12.50
ATOM    667  CB  LEU    84      -1.973  50.119  36.198  1.00 16.66
ATOM    668  CG  LEU    84      -2.809  48.924  35.726  1.00 16.66
ATOM    669  CD1 LEU    84      -2.414  47.644  36.472  1.00 50.00
ATOM    670  CD2 LEU    84      -4.296  49.223  35.900  1.00 50.00
ATOM    671  N   ARG    85      -0.162  50.616  33.645  1.00 25.00
ATOM    672  CA  ARG    85       0.058  50.457  32.200  1.00 25.00
ATOM    673  C   ARG    85       1.460  49.961  31.848  1.00 25.00
ATOM    674  O   ARG    85       1.622  49.076  31.009  1.00 25.00
ATOM    675  CB  ARG    85      -0.225  51.788  31.505  1.00 25.00
ATOM    676  CG  ARG    85      -1.699  52.171  31.671  1.00 25.00
ATOM    677  CD  ARG    85      -2.610  51.135  31.000  1.00 50.00
ATOM    678  NE  ARG    85      -2.387  51.174  29.543  1.00 50.00
ATOM    679  CZ  ARG    85      -2.900  52.094  28.722  1.00 50.00
ATOM    680  NH1 ARG    85      -3.703  53.046  29.193  1.00 50.00
ATOM    681  NH2 ARG    85      -2.590  52.080  27.430  1.00 50.00
ATOM    682  N   ALA    86       2.456  50.516  32.534  1.00 12.50
ATOM    683  CA  ALA    86       3.860  50.131  32.317  1.00 12.50
ATOM    684  C   ALA    86       4.117  48.696  32.784  1.00 12.50
ATOM    685  O   ALA    86       4.983  48.018  32.238  1.00 12.50
ATOM    686  CB  ALA    86       4.790  51.085  33.061  1.00 50.00
ATOM    687  N   ARG    87       3.300  48.246  33.736  1.00 12.50
ATOM    688  CA  ARG    87       3.423  46.901  34.317  1.00 12.50
ATOM    689  C   ARG    87       3.255  45.840  33.226  1.00 12.50
ATOM    690  O   ARG    87       4.118  45.035  32.952  1.00 12.50
ATOM    691  CB  ARG    87       2.358  46.666  35.386  1.00 12.50
ATOM    692  CG  ARG    87       2.552  47.574  36.598  1.00 12.50
ATOM    693  CD  ARG    87       1.491  47.258  37.646  1.00 12.50
ATOM    694  NE  ARG    87       1.680  48.081  38.852  1.00 12.50
ATOM    695  CZ  ARG    87       0.894  48.033  39.931  1.00 12.50
ATOM    696  NH1 ARG    87      -0.147  47.204  39.971  1.00 12.50
ATOM    697  NH2 ARG    87       1.143  48.809  40.982  1.00 12.50
ATOM    698  N   ALA    88       2.219  45.939  32.421  1.00 12.50
ATOM    699  CA  ALA    88       1.962  44.942  31.367  1.00 12.50
ATOM    700  C   ALA    88       3.081  44.888  30.317  1.00 12.50
ATOM    701  O   ALA    88       3.609  43.822  30.014  1.00 12.50
ATOM    702  CB  ALA    88       0.633  45.269  30.694  1.00 50.00
ATOM    703  N   TYR    89       3.516  46.060  29.863  1.00 12.50
ATOM    704  CA  TYR    89       4.519  46.159  28.786  1.00 12.50
ATOM    705  C   TYR    89       5.854  45.604  29.257  1.00 12.50
ATOM    706  O   TYR    89       6.495  44.829  28.551  1.00 12.50
ATOM    707  CB  TYR    89       4.712  47.614  28.347  1.00 12.50
ATOM    708  CG  TYR    89       3.495  48.180  27.608  1.00 12.50
ATOM    709  CD1 TYR    89       2.205  47.754  27.904  1.00 50.00
ATOM    710  CD2 TYR    89       3.678  49.142  26.624  1.00 50.00
ATOM    711  CE1 TYR    89       1.112  48.265  27.242  1.00 50.00
ATOM    712  CE2 TYR    89       2.579  49.665  25.953  1.00 50.00
ATOM    713  CZ  TYR    89       1.300  49.221  26.261  1.00 50.00
ATOM    714  OH  TYR    89       0.225  49.711  25.596  1.00 50.00
ATOM    715  N   VAL    90       6.208  45.958  30.488  1.00 12.50
ATOM    716  CA  VAL    90       7.467  45.486  31.084  1.00 12.50
ATOM    717  C   VAL    90       7.453  43.961  31.252  1.00 12.50
ATOM    718  O   VAL    90       8.420  43.285  30.910  1.00 12.50
ATOM    719  CB  VAL    90       7.745  46.202  32.413  1.00 50.00
ATOM    720  CG1 VAL    90       6.695  45.952  33.474  1.00 50.00
ATOM    721  CG2 VAL    90       9.090  45.787  33.000  1.00 50.00
ATOM    722  N   LEU    91       6.329  43.451  31.743  1.00 12.50
ATOM    723  CA  LEU    91       6.160  42.007  31.952  1.00 12.50
ATOM    724  C   LEU    91       6.212  41.271  30.623  1.00 12.50
ATOM    725  O   LEU    91       6.893  40.262  30.519  1.00 12.50
ATOM    726  CB  LEU    91       4.806  41.715  32.585  1.00 50.00
ATOM    727  CG  LEU    91       4.791  41.941  34.089  1.00 50.00
ATOM    728  CD1 LEU    91       5.209  43.268  34.661  1.00 50.00
ATOM    729  CD2 LEU    91       3.486  41.504  34.734  1.00 50.00
ATOM    730  N   ARG    92       5.590  41.854  29.603  1.00 12.50
ATOM    731  CA  ARG    92       5.574  41.251  28.262  1.00 12.50
ATOM    732  C   ARG    92       7.007  41.148  27.728  1.00 12.50
ATOM    733  O   ARG    92       7.428  40.084  27.283  1.00 12.50
ATOM    734  CB  ARG    92       4.733  42.111  27.323  1.00 12.50
ATOM    735  CG  ARG    92       4.658  41.492  25.925  1.00 12.50
ATOM    736  CD  ARG    92       3.836  42.368  24.981  1.00 50.00
ATOM    737  NE  ARG    92       2.430  42.408  25.426  1.00 50.00
ATOM    738  CZ  ARG    92       1.497  41.505  25.112  1.00 50.00
ATOM    739  NH1 ARG    92       1.798  40.465  24.337  1.00 50.00
ATOM    740  NH2 ARG    92       0.251  41.651  25.552  1.00 50.00
ATOM    741  N   LEU    93       7.763  42.221  27.946  1.00 12.50
ATOM    742  CA  LEU    93       9.163  42.295  27.514  1.00 12.50
ATOM    743  C   LEU    93      10.004  41.209  28.204  1.00 12.50
ATOM    744  O   LEU    93      10.833  40.563  27.565  1.00 12.50
ATOM    745  CB  LEU    93       9.681  43.712  27.790  1.00 12.50
ATOM    746  CG  LEU    93      11.128  43.919  27.325  1.00 12.50
ATOM    747  CD1 LEU    93      11.394  45.410  27.127  1.00 50.00
ATOM    748  CD2 LEU    93      12.129  43.391  28.358  1.00 50.00
ATOM    749  N   LEU    94       9.768  41.019  29.500  1.00 12.50
ATOM    750  CA  LEU    94      10.499  40.012  30.286  1.00 12.50
ATOM    751  C   LEU    94      10.055  38.588  29.970  1.00 12.50
ATOM    752  O   LEU    94      10.872  37.671  29.911  1.00 12.50
ATOM    753  CB  LEU    94      10.331  40.270  31.783  1.00 50.00
ATOM    754  CG  LEU    94      11.018  41.565  32.219  1.00 50.00
ATOM    755  CD1 LEU    94      10.741  41.817  33.699  1.00 50.00
ATOM    756  CD2 LEU    94      12.526  41.509  31.946  1.00 50.00
ATOM    757  N   LEU    95       8.762  38.436  29.709  1.00 12.50
ATOM    758  CA  LEU    95       8.175  37.125  29.391  1.00 12.50
ATOM    759  C   LEU    95       8.784  36.543  28.118  1.00 12.50
ATOM    760  O   LEU    95       8.918  35.328  27.984  1.00 12.50
ATOM    761  CB  LEU    95       6.658  37.236  29.224  1.00 16.66
ATOM    762  CG  LEU    95       5.953  37.580  30.540  1.00 16.66
ATOM    763  CD1 LEU    95       4.456  37.777  30.302  1.00 16.66
ATOM    764  CD2 LEU    95       6.197  36.511  31.606  1.00 16.66
ATOM    765  N   ASN    96       9.194  37.444  27.229  1.00 12.50
ATOM    766  CA  ASN    96       9.817  37.061  25.955  1.00 12.50
ATOM    767  C   ASN    96      11.243  36.533  26.137  1.00 12.50
ATOM    768  O   ASN    96      11.768  35.850  25.263  1.00 12.50
ATOM    769  CB  ASN    96       9.799  38.241  24.984  1.00 12.50
ATOM    770  CG  ASN    96       8.372  38.566  24.540  1.00 12.50
ATOM    771  OD1 ASN    96       7.871  39.663  24.737  1.00 50.00
ATOM    772  ND2 ASN    96       7.738  37.602  23.895  1.00 50.00
ATOM    773  N   ARG    97      11.859  36.910  27.254  1.00 12.50
ATOM    774  CA  ARG    97      13.235  36.499  27.580  1.00 12.50
ATOM    775  C   ARG    97      13.328  35.071  28.127  1.00 12.50
ATOM    776  O   ARG    97      14.415  34.498  28.193  1.00 12.50
ATOM    777  CB  ARG    97      13.867  37.482  28.564  1.00 25.00
ATOM    778  CG  ARG    97      14.049  38.862  27.930  1.00 25.00
ATOM    779  CD  ARG    97      14.735  39.796  28.919  1.00 50.00
ATOM    780  NE  ARG    97      14.958  41.125  28.322  1.00 50.00
ATOM    781  CZ  ARG    97      15.529  42.150  28.962  1.00 50.00
ATOM    782  NH1 ARG    97      15.942  42.010  30.220  1.00 50.00
ATOM    783  NH2 ARG    97      15.691  43.321  28.351  1.00 50.00
ATOM    784  N   LEU    98      12.196  34.541  28.587  1.00 12.50
ATOM    785  CA  LEU    98      12.134  33.177  29.118  1.00 12.50
ATOM    786  C   LEU    98      12.506  32.161  28.038  1.00 12.50
ATOM    787  O   LEU    98      12.154  32.339  26.869  1.00 12.50
ATOM    788  CB  LEU    98      10.720  32.864  29.610  1.00 12.50
ATOM    789  CG  LEU    98      10.319  33.717  30.805  1.00 12.50
ATOM    790  CD1 LEU    98       8.862  33.488  31.185  1.00 12.50
ATOM    791  CD2 LEU    98      11.086  33.134  31.978  1.00 12.50
ATOM    792  N   PRO    99      13.195  31.092  28.446  1.00 10.00
ATOM    793  CA  PRO    99      13.457  29.943  27.573  1.00 10.00
ATOM    794  C   PRO    99      12.103  29.423  27.073  1.00 10.00
ATOM    795  O   PRO    99      11.119  29.434  27.823  1.00 10.00
ATOM    796  CB  PRO    99      14.142  28.919  28.475  1.00 10.00
ATOM    797  CG  PRO    99      14.886  29.802  29.473  1.00 10.00
ATOM    798  CD  PRO    99      13.916  30.954  29.723  1.00 10.00
ATOM    799  N   PRO   100      12.077  28.928  25.832  1.00 10.00
ATOM    800  CA  PRO   100      10.842  28.500  25.148  1.00 10.00
ATOM    801  C   PRO   100       9.979  27.580  26.017  1.00 10.00
ATOM    802  O   PRO   100       8.789  27.834  26.207  1.00 10.00
ATOM    803  CB  PRO   100      11.348  27.743  23.921  1.00 50.00
ATOM    804  CG  PRO   100      12.654  28.458  23.586  1.00 50.00
ATOM    805  CD  PRO   100      13.252  28.762  24.955  1.00 50.00
ATOM    806  N   SER   101      10.628  26.603  26.650  1.00 10.00
ATOM    807  CA  SER   101       9.927  25.615  27.491  1.00 10.00
ATOM    808  C   SER   101       9.196  26.274  28.664  1.00 10.00
ATOM    809  O   SER   101       8.025  25.988  28.911  1.00 10.00
ATOM    810  CB  SER   101      10.909  24.580  28.039  1.00 12.50
ATOM    811  OG  SER   101      11.511  23.877  26.951  1.00 12.50
ATOM    812  N   ASN   102       9.870  27.218  29.319  1.00 10.00
ATOM    813  CA  ASN   102       9.279  27.939  30.459  1.00 10.00
ATOM    814  C   ASN   102       8.082  28.787  30.033  1.00 10.00
ATOM    815  O   ASN   102       7.011  28.700  30.632  1.00 10.00
ATOM    816  CB  ASN   102      10.311  28.843  31.134  1.00 10.00
ATOM    817  CG  ASN   102      11.388  28.031  31.849  1.00 10.00
ATOM    818  OD1 ASN   102      12.560  28.082  31.501  1.00 12.50
ATOM    819  ND2 ASN   102      10.959  27.255  32.827  1.00 12.50
ATOM    820  N   TYR   103       8.263  29.506  28.928  1.00 10.00
ATOM    821  CA  TYR   103       7.213  30.383  28.389  1.00 10.00
ATOM    822  C   TYR   103       5.961  29.580  28.021  1.00 10.00
ATOM    823  O   TYR   103       4.860  29.908  28.455  1.00 10.00
ATOM    824  CB  TYR   103       7.740  31.121  27.157  1.00 10.00
ATOM    825  CG  TYR   103       6.668  32.048  26.577  1.00 10.00
ATOM    826  CD1 TYR   103       6.459  33.295  27.149  1.00 12.50
ATOM    827  CD2 TYR   103       5.916  31.649  25.478  1.00 12.50
ATOM    828  CE1 TYR   103       5.503  34.150  26.618  1.00 12.50
ATOM    829  CE2 TYR   103       4.960  32.504  24.945  1.00 12.50
ATOM    830  CZ  TYR   103       4.759  33.756  25.513  1.00 12.50
ATOM    831  OH  TYR   103       3.853  34.609  24.969  1.00 16.66
ATOM    832  N   ALA   104       6.174  28.475  27.309  1.00 10.00
ATOM    833  CA  ALA   104       5.069  27.619  26.847  1.00 10.00
ATOM    834  C   ALA   104       4.308  27.007  28.027  1.00 10.00
ATOM    835  O   ALA   104       3.079  26.944  28.022  1.00 10.00
ATOM    836  CB  ALA   104       5.620  26.500  25.964  1.00 50.00
ATOM    837  N   LEU   105       5.058  26.629  29.061  1.00 10.00
ATOM    838  CA  LEU   105       4.468  25.997  30.248  1.00 10.00
ATOM    839  C   LEU   105       3.687  27.042  31.050  1.00 10.00
ATOM    840  O   LEU   105       2.561  26.789  31.476  1.00 10.00
ATOM    841  CB  LEU   105       5.577  25.332  31.068  1.00 50.00
ATOM    842  CG  LEU   105       5.017  24.511  32.234  1.00 50.00
ATOM    843  CD1 LEU   105       6.023  23.450  32.665  1.00 50.00
ATOM    844  CD2 LEU   105       4.718  25.376  33.447  1.00 50.00
ATOM    845  N   LEU   106       4.284  28.222  31.178  1.00 10.00
ATOM    846  CA  LEU   106       3.642  29.365  31.832  1.00 10.00
ATOM    847  C   LEU   106       2.355  29.762  31.103  1.00 10.00
ATOM    848  O   LEU   106       1.295  29.910  31.700  1.00 10.00
ATOM    849  CB  LEU   106       4.608  30.550  31.868  1.00 10.00
ATOM    850  CG  LEU   106       4.021  31.742  32.627  1.00 10.00
ATOM    851  CD1 LEU   106       3.754  31.387  34.084  1.00 10.00
ATOM    852  CD2 LEU   106       4.970  32.932  32.556  1.00 10.00
ATOM    853  N   LYS   107       2.436  29.820  29.784  1.00 10.00
ATOM    854  CA  LYS   107       1.282  30.176  28.942  1.00 10.00
ATOM    855  C   LYS   107       0.124  29.196  29.175  1.00 10.00
ATOM    856  O   LYS   107      -1.019  29.611  29.358  1.00 10.00
ATOM    857  CB  LYS   107       1.694  30.146  27.469  1.00 10.00
ATOM    858  CG  LYS   107       0.522  30.504  26.550  1.00 10.00
ATOM    859  CD  LYS   107       0.941  30.459  25.083  1.00 12.50
ATOM    860  CE  LYS   107      -0.231  30.814  24.166  1.00 16.66
ATOM    861  NZ  LYS   107       0.185  30.794  22.755  1.00 16.66
ATOM    862  N   ASN   108       0.466  27.911  29.244  1.00 10.00
ATOM    863  CA  ASN   108      -0.542  26.859  29.434  1.00 10.00
ATOM    864  C   ASN   108      -1.183  26.968  30.822  1.00 10.00
ATOM    865  O   ASN   108      -2.404  26.918  30.968  1.00 10.00
ATOM    866  CB  ASN   108       0.104  25.484  29.262  1.00 10.00
ATOM    867  CG  ASN   108      -0.941  24.371  29.368  1.00 10.00
ATOM    868  OD1 ASN   108      -1.927  24.338  28.645  1.00 16.66
ATOM    869  ND2 ASN   108      -0.709  23.463  30.299  1.00 16.66
ATOM    870  N   ILE   109      -0.333  27.164  31.824  1.00 10.00
ATOM    871  CA  ILE   109      -0.780  27.237  33.225  1.00 10.00
ATOM    872  C   ILE   109      -1.618  28.486  33.514  1.00 10.00
ATOM    873  O   ILE   109      -2.584  28.412  34.259  1.00 10.00
ATOM    874  CB  ILE   109       0.397  27.167  34.199  1.00 50.00
ATOM    875  CG1 ILE   109       1.311  28.371  34.033  1.00 50.00
ATOM    876  CG2 ILE   109       1.148  25.841  34.031  1.00 50.00
ATOM    877  CD1 ILE   109       2.356  28.441  35.112  1.00 50.00
ATOM    878  N   ILE   110      -1.274  29.606  32.887  1.00 10.00
ATOM    879  CA  ILE   110      -1.995  30.870  33.115  1.00 10.00
ATOM    880  C   ILE   110      -3.382  30.830  32.473  1.00 10.00
ATOM    881  O   ILE   110      -4.304  31.509  32.919  1.00 10.00
ATOM    882  CB  ILE   110      -1.185  32.076  32.611  1.00 25.00
ATOM    883  CG1 ILE   110       0.176  32.148  33.318  1.00 25.00
ATOM    884  CG2 ILE   110      -1.943  33.400  32.814  1.00 50.00
ATOM    885  CD1 ILE   110       0.070  32.236  34.849  1.00 25.00
ATOM    886  N   PHE   111      -3.487  30.048  31.407  1.00 10.00
ATOM    887  CA  PHE   111      -4.755  29.890  30.684  1.00 10.00
ATOM    888  C   PHE   111      -5.708  28.981  31.462  1.00 10.00
ATOM    889  O   PHE   111      -6.889  29.287  31.627  1.00 10.00
ATOM    890  CB  PHE   111      -4.471  29.314  29.298  1.00 25.00
ATOM    891  CG  PHE   111      -5.759  29.169  28.485  1.00 25.00
ATOM    892  CD1 PHE   111      -6.292  30.273  27.833  1.00 50.00
ATOM    893  CD2 PHE   111      -6.370  27.926  28.368  1.00 50.00
ATOM    894  CE1 PHE   111      -7.436  30.135  27.058  1.00 50.00
ATOM    895  CE2 PHE   111      -7.513  27.788  27.591  1.00 50.00
ATOM    896  CZ  PHE   111      -8.047  28.892  26.937  1.00 50.00
ATOM    897  N   LEU   112      -5.145  27.896  31.984  1.00 10.00
ATOM    898  CA  LEU   112      -5.899  26.939  32.791  1.00 10.00
ATOM    899  C   LEU   112      -6.366  27.551  34.113  1.00 10.00
ATOM    900  O   LEU   112      -7.415  27.192  34.641  1.00 10.00
ATOM    901  CB  LEU   112      -5.014  25.712  33.052  1.00 10.00
ATOM    902  CG  LEU   112      -5.733  24.637  33.849  1.00 10.00
ATOM    903  CD1 LEU   112      -6.843  24.280  32.950  1.00 10.00
ATOM    904  CD2 LEU   112      -4.912  23.374  34.064  1.00 10.00
ATOM    905  N   PHE   113      -5.554  28.470  34.618  1.00 10.00
ATOM    906  CA  PHE   113      -5.869  29.211  35.847  1.00 10.00
ATOM    907  C   PHE   113      -6.929  30.276  35.618  1.00 10.00
ATOM    908  O   PHE   113      -7.826  30.459  36.438  1.00 10.00
ATOM    909  CB  PHE   113      -4.610  29.871  36.409  1.00 10.00
ATOM    910  CG  PHE   113      -3.582  28.839  36.878  1.00 10.00
ATOM    911  CD1 PHE   113      -3.994  27.600  37.358  1.00 10.00
ATOM    912  CD2 PHE   113      -2.228  29.124  36.760  1.00 10.00
ATOM    913  CE1 PHE   113      -3.061  26.663  37.768  1.00 50.00
ATOM    914  CE2 PHE   113      -1.291  28.142  37.067  1.00 50.00
ATOM    915  CZ  PHE   113      -1.708  26.931  37.623  1.00 50.00
ATOM    916  N   PHE   114      -6.821  30.932  34.467  1.00 10.00
ATOM    917  CA  PHE   114      -7.784  31.971  34.082  1.00 10.00
ATOM    918  C   PHE   114      -9.160  31.337  33.849  1.00 10.00
ATOM    919  O   PHE   114     -10.211  31.920  34.071  1.00 10.00
ATOM    920  CB  PHE   114      -7.311  32.701  32.825  1.00 25.00
ATOM    921  CG  PHE   114      -8.280  33.820  32.435  1.00 25.00
ATOM    922  CD1 PHE   114      -8.221  35.048  33.078  1.00 50.00
ATOM    923  CD2 PHE   114      -9.210  33.614  31.426  1.00 50.00
ATOM    924  CE1 PHE   114      -9.108  36.061  32.742  1.00 50.00
ATOM    925  CE2 PHE   114     -10.083  34.634  31.070  1.00 50.00
ATOM    926  CZ  PHE   114     -10.039  35.855  31.733  1.00 50.00
ATOM    927  N   CYS   115      -9.153  30.102  33.378  1.00 10.00
ATOM    928  CA  CYS   115     -10.395  29.343  33.179  1.00 10.00
ATOM    929  C   CYS   115     -11.049  29.036  34.523  1.00 10.00
ATOM    930  O   CYS   115     -12.264  29.121  34.685  1.00 10.00
ATOM    931  CB  CYS   115     -10.087  28.046  32.440  1.00 10.00
ATOM    932  SG  CYS   115     -11.596  27.086  32.056  1.00 10.00
ATOM    933  N   ILE   116     -10.211  28.753  35.498  1.00 10.00
ATOM    934  CA  ILE   116     -10.709  28.512  36.841  1.00 10.00
ATOM    935  C   ILE   116     -11.425  29.730  37.414  1.00 10.00
ATOM    936  O   ILE   116     -12.434  29.595  38.102  1.00 10.00
ATOM    937  CB  ILE   116      -9.415  28.125  37.555  1.00 12.50
ATOM    938  CG1 ILE   116      -8.805  26.758  37.246  1.00 12.50
ATOM    939  CG2 ILE   116      -9.450  28.625  38.971  1.00 12.50
ATOM    940  CD1 ILE   116      -9.976  25.896  36.802  1.00 25.00
ATOM    941  N   ILE   117     -10.724  30.849  37.291  1.00 10.00
ATOM    942  CA  ILE   117     -11.228  32.108  37.848  1.00 10.00
ATOM    943  C   ILE   117     -12.579  32.473  37.224  1.00 10.00
ATOM    944  O   ILE   117     -13.394  33.141  37.855  1.00 10.00
ATOM    945  CB  ILE   117     -10.225  33.249  37.671  1.00 50.00
ATOM    946  CG1 ILE   117     -10.002  33.568  36.204  1.00 50.00
ATOM    947  CG2 ILE   117      -8.914  32.907  38.378  1.00 50.00
ATOM    948  CD1 ILE   117      -9.081  34.741  35.958  1.00 50.00
ATOM    949  N   THR   118     -12.799  32.008  35.994  1.00 10.00
ATOM    950  CA  THR   118     -14.066  32.252  35.279  1.00 10.00
ATOM    951  C   THR   118     -15.249  31.566  35.982  1.00 10.00
ATOM    952  O   THR   118     -16.409  31.893  35.739  1.00 10.00
ATOM    953  CB  THR   118     -13.969  31.807  33.813  1.00 50.00
ATOM    954  OG1 THR   118     -12.976  32.597  33.156  1.00 50.00
ATOM    955  CG2 THR   118     -15.296  31.947  33.057  1.00 50.00
ATOM    956  N   LYS   119     -14.941  30.589  36.824  1.00 10.00
ATOM    957  CA  LYS   119     -15.967  29.852  37.573  1.00 10.00
ATOM    958  C   LYS   119     -15.839  30.146  39.066  1.00 10.00
ATOM    959  O   LYS   119     -16.239  29.363  39.921  1.00 10.00
ATOM    960  CB  LYS   119     -15.787  28.354  37.320  1.00 12.50
ATOM    961  CG  LYS   119     -16.048  27.984  35.861  1.00 12.50
ATOM    962  CD  LYS   119     -17.505  28.207  35.463  1.00 50.00
ATOM    963  CE  LYS   119     -17.737  27.774  34.017  1.00 50.00
ATOM    964  NZ  LYS   119     -19.145  27.958  33.638  1.00 50.00
ATOM    965  N   ASN   120     -15.354  31.340  39.384  1.00 10.00
ATOM    966  CA  ASN   120     -15.130  31.750  40.780  1.00 10.00
ATOM    967  C   ASN   120     -16.444  31.761  41.574  1.00 10.00
ATOM    968  O   ASN   120     -16.471  31.513  42.771  1.00 10.00
ATOM    969  CB  ASN   120     -14.511  33.144  40.811  1.00 10.00
ATOM    970  CG  ASN   120     -14.122  33.552  42.232  1.00 10.00
ATOM    971  OD1 ASN   120     -14.629  33.100  43.238  1.00 50.00
ATOM    972  ND2 ASN   120     -13.197  34.460  42.332  1.00 50.00
ATOM    973  N   GLU   121     -17.550  32.008  40.886  1.00 10.00
ATOM    974  CA  GLU   121     -18.877  31.984  41.524  1.00 10.00
ATOM    975  C   GLU   121     -19.154  30.639  42.211  1.00 10.00
ATOM    976  O   GLU   121     -19.830  30.591  43.232  1.00 10.00
ATOM    977  CB  GLU   121     -19.958  32.261  40.480  1.00 10.00
ATOM    978  CG  GLU   121     -19.856  33.686  39.920  1.00 10.00
ATOM    979  CD  GLU   121     -20.119  34.754  40.989  1.00 25.00
ATOM    980  OE1 GLU   121     -20.990  34.508  41.852  1.00 50.00
ATOM    981  OE2 GLU   121     -19.463  35.813  40.894  1.00 50.00
ATOM    982  N   VAL   122     -18.584  29.575  41.654  1.00 10.00
ATOM    983  CA  VAL   122     -18.768  28.223  42.202  1.00 10.00
ATOM    984  C   VAL   122     -17.562  27.729  43.013  1.00 10.00
ATOM    985  O   VAL   122     -17.733  27.094  44.050  1.00 10.00
ATOM    986  CB  VAL   122     -19.105  27.246  41.067  1.00 50.00
ATOM    987  CG1 VAL   122     -17.988  27.139  40.029  1.00 50.00
ATOM    988  CG2 VAL   122     -19.437  25.871  41.644  1.00 50.00
ATOM    989  N   LYS   123     -16.366  28.015  42.516  1.00 10.00
ATOM    990  CA  LYS   123     -15.154  27.466  43.124  1.00 10.00
ATOM    991  C   LYS   123     -14.505  28.442  44.112  1.00 10.00
ATOM    992  O   LYS   123     -13.610  28.079  44.878  1.00 10.00
ATOM    993  CB  LYS   123     -14.203  27.078  42.017  1.00 10.00
ATOM    994  CG  LYS   123     -12.945  26.615  42.701  1.00 10.00
ATOM    995  CD  LYS   123     -12.085  26.181  41.656  1.00 50.00
ATOM    996  CE  LYS   123     -11.359  27.171  40.935  1.00 50.00
ATOM    997  NZ  LYS   123     -10.459  26.419  40.068  1.00 50.00
ATOM    998  N   THR   124     -14.923  29.693  44.047  1.00 10.00
ATOM    999  CA  THR   124     -14.413  30.755  44.943  1.00 10.00
ATOM   1000  C   THR   124     -12.945  31.118  44.643  1.00 10.00
ATOM   1001  O   THR   124     -12.302  31.910  45.333  1.00 10.00
ATOM   1002  CB  THR   124     -14.552  30.316  46.415  1.00 50.00
ATOM   1003  OG1 THR   124     -15.924  30.103  46.731  1.00 50.00
ATOM   1004  CG2 THR   124     -13.966  31.283  47.447  1.00 50.00
ATOM   1005  N   THR   125     -12.410  30.640  43.536  1.00 10.00
ATOM   1006  CA  THR   125     -11.008  30.922  43.223  1.00 10.00
ATOM   1007  C   THR   125     -10.901  32.032  42.173  1.00 10.00
ATOM   1008  O   THR   125     -10.970  31.785  40.970  1.00 10.00
ATOM   1009  CB  THR   125     -10.369  29.628  42.756  1.00 50.00
ATOM   1010  OG1 THR   125     -10.297  28.652  43.787  1.00 50.00
ATOM   1011  CG2 THR   125      -8.953  29.855  42.399  1.00 50.00
ATOM   1012  N   GLY   126     -10.709  33.247  42.687  1.00 10.00
ATOM   1013  CA  GLY   126     -10.434  34.425  41.842  1.00 10.00
ATOM   1014  C   GLY   126      -8.966  34.480  41.488  1.00 10.00
ATOM   1015  O   GLY   126      -8.159  33.753  42.064  1.00 10.00
ATOM   1016  N   SER   127      -8.638  35.406  40.597  1.00 10.00
ATOM   1017  CA  SER   127      -7.231  35.660  40.230  1.00 10.00
ATOM   1018  C   SER   127      -6.359  35.966  41.451  1.00 10.00
ATOM   1019  O   SER   127      -5.342  35.344  41.634  1.00 10.00
ATOM   1020  CB  SER   127      -7.081  36.831  39.262  1.00 25.00
ATOM   1021  OG  SER   127      -7.812  36.540  38.082  1.00 25.00
ATOM   1022  N   PRO   128      -6.816  36.765  42.414  1.00 10.00
ATOM   1023  CA  PRO   128      -6.063  37.084  43.638  1.00 10.00
ATOM   1024  C   PRO   128      -5.834  35.862  44.516  1.00 10.00
ATOM   1025  O   PRO   128      -4.796  35.603  45.101  1.00 10.00
ATOM   1026  CB  PRO   128      -6.901  38.165  44.316  1.00 50.00
ATOM   1027  CG  PRO   128      -8.325  37.809  43.910  1.00 50.00
ATOM   1028  CD  PRO   128      -8.128  37.427  42.462  1.00 50.00
ATOM   1029  N   GLY   129      -6.871  35.056  44.611  1.00 10.00
ATOM   1030  CA  GLY   129      -6.798  33.810  45.389  1.00 10.00
ATOM   1031  C   GLY   129      -5.773  32.846  44.782  1.00 10.00
ATOM   1032  O   GLY   129      -4.916  32.308  45.481  1.00 10.00
ATOM   1033  N   ILE   130      -5.812  32.730  43.457  1.00 10.00
ATOM   1034  CA  ILE   130      -4.899  31.817  42.742  1.00 10.00
ATOM   1035  C   ILE   130      -3.459  32.310  42.817  1.00 10.00
ATOM   1036  O   ILE   130      -2.515  31.536  42.930  1.00 10.00
ATOM   1037  CB  ILE   130      -5.224  31.646  41.257  1.00 50.00
ATOM   1038  CG1 ILE   130      -5.192  32.933  40.462  1.00 50.00
ATOM   1039  CG2 ILE   130      -6.588  31.085  41.059  1.00 50.00
ATOM   1040  CD1 ILE   130      -5.470  32.837  38.967  1.00 50.00
ATOM   1041  N   ILE   131      -3.322  33.625  42.819  1.00 10.00
ATOM   1042  CA  ILE   131      -1.992  34.254  42.839  1.00 10.00
ATOM   1043  C   ILE   131      -1.282  33.970  44.144  1.00 10.00
ATOM   1044  O   ILE   131      -0.072  33.781  44.142  1.00 10.00
ATOM   1045  CB  ILE   131      -2.051  35.753  42.645  1.00 50.00
ATOM   1046  CG1 ILE   131      -2.724  36.504  43.766  1.00 50.00
ATOM   1047  CG2 ILE   131      -2.767  35.834  41.350  1.00 50.00
ATOM   1048  CD1 ILE   131      -2.839  38.010  43.788  1.00 50.00
ATOM   1049  N   ASP   132      -2.071  33.888  45.211  1.00 10.00
ATOM   1050  CA  ASP   132      -1.516  33.590  46.535  1.00 10.00
ATOM   1051  C   ASP   132      -0.978  32.163  46.601  1.00 10.00
ATOM   1052  O   ASP   132       0.101  31.935  47.138  1.00 10.00
ATOM   1053  CB  ASP   132      -2.559  33.810  47.631  1.00 50.00
ATOM   1054  CG  ASP   132      -2.935  35.288  47.786  1.00 50.00
ATOM   1055  OD1 ASP   132      -2.176  36.143  47.276  1.00 50.00
ATOM   1056  OD2 ASP   132      -3.954  35.537  48.465  1.00 50.00
ATOM   1057  N   THR   133      -1.707  31.245  45.972  1.00 10.00
ATOM   1058  CA  THR   133      -1.332  29.821  45.987  1.00 10.00
ATOM   1059  C   THR   133      -0.192  29.498  45.010  1.00 10.00
ATOM   1060  O   THR   133       0.626  28.620  45.279  1.00 10.00
ATOM   1061  CB  THR   133      -2.553  28.931  45.719  1.00 10.00
ATOM   1062  OG1 THR   133      -3.518  29.131  46.757  1.00 10.00
ATOM   1063  CG2 THR   133      -2.174  27.449  45.625  1.00 10.00
ATOM   1064  N   LEU   134      -0.155  30.197  43.883  1.00 10.00
ATOM   1065  CA  LEU   134       0.817  29.882  42.825  1.00 10.00
ATOM   1066  C   LEU   134       2.077  30.721  42.875  1.00 10.00
ATOM   1067  O   LEU   134       3.148  30.231  42.533  1.00 10.00
ATOM   1068  CB  LEU   134       0.202  30.038  41.450  1.00 10.00
ATOM   1069  CG  LEU   134      -0.541  28.768  41.091  1.00 10.00
ATOM   1070  CD1 LEU   134      -1.813  28.507  41.891  1.00 10.00
ATOM   1071  CD2 LEU   134      -0.986  29.059  39.715  1.00 10.00
ATOM   1072  N   GLY   135       1.935  31.967  43.337  1.00 10.00
ATOM   1073  CA  GLY   135       3.072  32.907  43.409  1.00 10.00
ATOM   1074  C   GLY   135       4.366  32.232  43.918  1.00 10.00
ATOM   1075  O   GLY   135       5.338  32.135  43.163  1.00 10.00
ATOM   1076  N   PRO   136       4.345  31.663  45.141  1.00 10.00
ATOM   1077  CA  PRO   136       5.475  31.022  45.816  1.00 10.00
ATOM   1078  C   PRO   136       5.963  29.799  45.046  1.00 10.00
ATOM   1079  O   PRO   136       7.127  29.454  45.186  1.00 10.00
ATOM   1080  CB  PRO   136       4.930  30.572  47.179  1.00 10.00
ATOM   1081  CG  PRO   136       3.818  31.547  47.406  1.00 10.00
ATOM   1082  CD  PRO   136       3.217  31.336  46.018  1.00 10.00
ATOM   1083  N   LEU   137       5.091  29.145  44.281  1.00 10.00
ATOM   1084  CA  LEU   137       5.481  27.956  43.500  1.00 10.00
ATOM   1085  C   LEU   137       6.097  28.284  42.142  1.00 10.00
ATOM   1086  O   LEU   137       6.854  27.489  41.591  1.00 10.00
ATOM   1087  CB  LEU   137       4.302  26.998  43.312  1.00 16.66
ATOM   1088  CG  LEU   137       4.083  26.106  44.537  1.00 16.66
ATOM   1089  CD1 LEU   137       3.693  26.899  45.787  1.00 25.00
ATOM   1090  CD2 LEU   137       3.013  25.066  44.227  1.00 25.00
ATOM   1091  N   LEU   138       5.737  29.441  41.602  1.00 10.00
ATOM   1092  CA  LEU   138       6.212  29.861  40.277  1.00 10.00
ATOM   1093  C   LEU   138       7.529  30.634  40.341  1.00 10.00
ATOM   1094  O   LEU   138       8.272  30.674  39.359  1.00 10.00
ATOM   1095  CB  LEU   138       5.134  30.701  39.594  1.00 10.00
ATOM   1096  CG  LEU   138       3.885  29.885  39.239  1.00 10.00
ATOM   1097  CD1 LEU   138       2.822  30.786  38.610  1.00 10.00
ATOM   1098  CD2 LEU   138       4.227  28.729  38.297  1.00 10.00
ATOM   1099  N   LEU   139       7.776  31.240  41.499  1.00 99.99
ATOM   1100  CA  LEU   139       8.958  32.080  41.729  1.00 99.99
ATOM   1101  C   LEU   139       9.803  31.719  42.945  1.00 99.99
ATOM   1102  O   LEU   139       9.206  31.098  43.820  1.00 99.99
ATOM   1103  CB  LEU   139       8.489  33.470  42.026  1.00 99.99
ATOM   1104  CG  LEU   139       9.687  34.356  42.096  1.00 99.99
ATOM   1105  CD1 LEU   139      10.400  34.347  40.732  1.00 99.99
ATOM   1106  CD2 LEU   139       9.042  35.672  42.402  1.00 99.99
ATOM   1107  N   LYS   140      11.136  31.739  42.697  1.00 99.99
ATOM   1108  CA  LYS   140      12.174  31.286  43.639  1.00 99.99
ATOM   1109  C   LYS   140      12.107  32.084  44.900  1.00 99.99
ATOM   1110  O   LYS   140      11.734  33.243  44.795  1.00 99.99
ATOM   1111  CB  LYS   140      13.557  31.105  43.015  1.00 99.99
ATOM   1112  CG  LYS   140      14.612  30.552  43.985  1.00 99.99
ATOM   1113  CD  LYS   140      14.427  29.083  44.274  1.00 99.99
ATOM   1114  CE  LYS   140      15.261  28.310  45.267  1.00 99.99
ATOM   1115  NZ  LYS   140      15.178  28.985  46.554  1.00 99.99
ATOM   1116  N   LYS   141      12.463  31.476  46.022  1.00 99.99
ATOM   1117  CA  LYS   141      12.540  32.249  47.265  1.00 99.99
ATOM   1118  C   LYS   141      13.951  32.840  47.432  1.00 99.99
ATOM   1119  O   LYS   141      14.773  32.390  48.228  1.00 99.99
ATOM   1120  CB  LYS   141      12.147  31.368  48.451  1.00 99.99
ATOM   1121  CG  LYS   141      13.096  30.179  48.620  1.00 99.99
ATOM   1122  CD  LYS   141      12.724  29.326  49.819  1.00 99.99
ATOM   1123  CE  LYS   141      13.710  28.171  49.995  1.00 99.99
ATOM   1124  NZ  LYS   141      15.059  28.651  50.332  1.00 99.99
ATOM   1125  N   SER   142      14.240  33.851  46.624  1.00 99.99
ATOM   1126  CA  SER   142      15.544  34.546  46.670  1.00 99.99
ATOM   1127  C   SER   142      15.764  35.229  48.019  1.00 99.99
ATOM   1128  O   SER   142      14.871  35.337  48.804  1.00 99.99
ATOM   1129  CB  SER   142      15.619  35.592  45.573  1.00 99.99
ATOM   1130  OG  SER   142      16.871  36.265  45.602  1.00 99.99
ATOM   1131  N   TYR   143      16.972  35.444  48.459  1.00 99.99
ATOM   1132  CA  TYR   143      17.263  36.082  49.759  1.00 99.99
ATOM   1133  C   TYR   143      17.382  37.614  49.610  1.00 99.99
ATOM   1134  O   TYR   143      18.385  38.257  49.438  1.00 99.99
ATOM   1135  CB  TYR   143      18.577  35.506  50.286  1.00 99.99
ATOM   1136  CG  TYR   143      19.759  35.826  49.357  1.00 99.99
ATOM   1137  CD1 TYR   143      20.084  34.964  48.322  1.00 99.99
ATOM   1138  CD2 TYR   143      20.512  36.982  49.544  1.00 99.99
ATOM   1139  CE1 TYR   143      21.155  35.261  47.490  1.00 99.99
ATOM   1140  CE2 TYR   143      21.543  37.311  48.687  1.00 99.99
ATOM   1141  CZ  TYR   143      21.873  36.438  47.665  1.00 99.99
ATOM   1142  OH  TYR   143      22.917  36.732  46.852  1.00 99.99
ATOM   1143  N   ASP   144      16.313  38.328  49.683  1.00 99.99
ATOM   1144  CA  ASP   144      16.211  39.813  49.608  1.00 99.99
ATOM   1145  C   ASP   144      15.623  40.316  50.948  1.00 99.99
ATOM   1146  O   ASP   144      16.348  40.925  51.727  1.00 99.99
ATOM   1147  CB  ASP   144      15.381  40.357  48.403  1.00 99.99
ATOM   1148  CG  ASP   144      15.716  39.773  47.031  1.00 99.99
ATOM   1149  OD1 ASP   144      16.860  39.322  46.957  1.00 99.99
ATOM   1150  OD2 ASP   144      14.857  39.740  46.104  1.00 99.99
ATOM   1151  N   PHE   145      14.332  40.059  51.230  1.00 25.00
ATOM   1152  CA  PHE   145      13.416  39.321  50.328  1.00 25.00
ATOM   1153  C   PHE   145      12.029  39.099  50.763  1.00 25.00
ATOM   1154  O   PHE   145      11.189  38.748  49.957  1.00 25.00
ATOM   1155  CB  PHE   145      13.779  37.877  50.143  1.00 50.00
ATOM   1156  CG  PHE   145      13.310  37.301  48.855  1.00 50.00
ATOM   1157  CD1 PHE   145      13.566  37.643  47.587  1.00 50.00
ATOM   1158  CD2 PHE   145      12.573  36.216  49.118  1.00 50.00
ATOM   1159  CE1 PHE   145      13.043  37.021  46.537  1.00 50.00
ATOM   1160  CE2 PHE   145      12.097  35.483  48.066  1.00 50.00
ATOM   1161  CZ  PHE   145      12.283  35.894  46.760  1.00 50.00
ATOM   1162  N   ILE   146      11.903  39.087  52.059  1.00 16.66
ATOM   1163  CA  ILE   146      10.617  38.775  52.662  1.00 16.66
ATOM   1164  C   ILE   146       9.570  39.801  52.257  1.00 16.66
ATOM   1165  O   ILE   146       8.447  39.475  51.882  1.00 16.66
ATOM   1166  CB  ILE   146      10.738  38.808  54.186  1.00 50.00
ATOM   1167  CG1 ILE   146       9.386  38.443  54.812  1.00 50.00
ATOM   1168  CG2 ILE   146      11.240  40.160  54.735  1.00 50.00
ATOM   1169  CD1 ILE   146       8.891  37.065  54.355  1.00 50.00
ATOM   1170  N   MET   147      10.022  41.052  52.357  1.00 12.50
ATOM   1171  CA  MET   147       9.207  42.198  52.026  1.00 12.50
ATOM   1172  C   MET   147       9.014  42.106  50.599  1.00 12.50
ATOM   1173  O   MET   147       8.247  43.007  50.196  1.00 12.50
ATOM   1174  CB  MET   147       9.912  43.526  52.168  1.00 12.50
ATOM   1175  CG  MET   147      10.163  43.741  53.638  1.00 12.50
ATOM   1176  SD  MET   147      10.994  45.328  53.956  1.00 25.00
ATOM   1177  CE  MET   147      11.056  45.230  55.730  1.00 25.00
ATOM   1178  N   PHE   148       9.702  41.076  49.952  1.00 16.66
ATOM   1179  CA  PHE   148       9.432  40.484  48.695  1.00 16.66
ATOM   1180  C   PHE   148       7.974  41.376  48.552  1.00 16.66
ATOM   1181  O   PHE   148       6.831  41.127  48.854  1.00 16.66
ATOM   1182  CB  PHE   148      10.430  39.796  47.460  1.00 25.00
ATOM   1183  CG  PHE   148      10.461  40.267  45.800  1.00 25.00
ATOM   1184  CD1 PHE   148      10.049  41.444  44.952  1.00 25.00
ATOM   1185  CD2 PHE   148      10.211  39.203  44.984  1.00 25.00
ATOM   1186  CE1 PHE   148       9.150  41.687  43.968  1.00 50.00
ATOM   1187  CE2 PHE   148       9.666  39.407  43.736  1.00 50.00
ATOM   1188  CZ  PHE   148       8.981  40.522  43.340  1.00 50.00
ATOM   1189  N   TYR   149       7.851  42.337  47.695  1.00 50.00
ATOM   1190  CA  TYR   149       8.571  41.866  46.818  1.00 50.00
ATOM   1191  C   TYR   149       7.903  40.296  46.421  1.00 50.00
ATOM   1192  O   TYR   149       7.623  39.768  45.392  1.00 50.00
ATOM   1193  CB  TYR   149       9.959  42.770  47.338  1.00 50.00
ATOM   1194  CG  TYR   149      11.484  42.805  47.090  1.00 50.00
ATOM   1195  CD1 TYR   149      11.938  43.357  45.904  1.00 50.00
ATOM   1196  CD2 TYR   149      12.044  43.029  48.318  1.00 50.00
ATOM   1197  CE1 TYR   149      12.927  44.259  45.958  1.00 50.00
ATOM   1198  CE2 TYR   149      13.033  43.956  48.369  1.00 50.00
ATOM   1199  CZ  TYR   149      13.464  44.549  47.193  1.00 50.00
ATOM   1200  OH  TYR   149      14.444  45.464  47.244  1.00 50.00
ATOM   1201  N   LEU   150       7.736  39.330  47.387  1.00 12.50
ATOM   1202  CA  LEU   150       6.841  38.310  47.864  1.00 12.50
ATOM   1203  C   LEU   150       5.459  38.922  47.647  1.00 12.50
ATOM   1204  O   LEU   150       4.819  38.257  46.861  1.00 12.50
ATOM   1205  CB  LEU   150       7.033  37.935  49.347  1.00 16.66
ATOM   1206  CG  LEU   150       6.127  36.705  49.485  1.00 16.66
ATOM   1207  CD1 LEU   150       6.558  35.824  50.638  1.00 50.00
ATOM   1208  CD2 LEU   150       4.648  37.033  49.725  1.00 50.00
ATOM   1209  N   CYS   151       4.810  39.737  48.505  1.00 10.00
ATOM   1210  CA  CYS   151       3.615  40.506  48.105  1.00 10.00
ATOM   1211  C   CYS   151       3.661  40.765  46.595  1.00 10.00
ATOM   1212  O   CYS   151       2.791  40.299  45.867  1.00 10.00
ATOM   1213  CB  CYS   151       3.554  41.860  48.820  1.00 10.00
ATOM   1214  SG  CYS   151       2.150  42.879  48.231  1.00 10.00
ATOM   1215  N   MET   152       4.789  41.320  46.155  1.00 10.00
ATOM   1216  CA  MET   152       4.993  41.578  44.727  1.00 10.00
ATOM   1217  C   MET   152       4.905  40.323  43.861  1.00 10.00
ATOM   1218  O   MET   152       4.288  40.367  42.804  1.00 10.00
ATOM   1219  CB  MET   152       6.334  42.223  44.491  1.00 10.00
ATOM   1220  CG  MET   152       6.539  43.610  45.079  1.00 10.00
ATOM   1221  SD  MET   152       5.426  44.818  44.304  1.00 50.00
ATOM   1222  CE  MET   152       4.077  44.774  45.462  1.00 50.00
ATOM   1223  N   ASP   153       5.413  39.204  44.352  1.00 10.00
ATOM   1224  CA  ASP   153       5.340  37.923  43.636  1.00 10.00
ATOM   1225  C   ASP   153       3.893  37.565  43.351  1.00 10.00
ATOM   1226  O   ASP   153       3.532  37.325  42.203  1.00 10.00
ATOM   1227  CB  ASP   153       5.979  36.778  44.434  1.00 16.66
ATOM   1228  CG  ASP   153       7.470  36.979  44.596  1.00 16.66
ATOM   1229  OD1 ASP   153       7.918  37.767  43.777  1.00 50.00
ATOM   1230  OD2 ASP   153       8.132  36.239  45.353  1.00 50.00
ATOM   1231  N   PHE   154       3.069  37.659  44.389  1.00 10.00
ATOM   1232  CA  PHE   154       1.632  37.383  44.249  1.00 10.00
ATOM   1233  C   PHE   154       0.929  38.372  43.331  1.00 10.00
ATOM   1234  O   PHE   154       0.056  38.014  42.552  1.00 10.00
ATOM   1235  CB  PHE   154       0.945  37.396  45.614  1.00 12.50
ATOM   1236  CG  PHE   154       1.468  36.298  46.515  1.00 12.50
ATOM   1237  CD1 PHE   154       1.910  35.149  45.944  1.00 16.66
ATOM   1238  CD2 PHE   154       1.473  36.420  47.897  1.00 16.66
ATOM   1239  CE1 PHE   154       2.318  34.222  46.816  1.00 50.00
ATOM   1240  CE2 PHE   154       1.909  35.401  48.733  1.00 50.00
ATOM   1241  CZ  PHE   154       2.358  34.238  48.184  1.00 50.00
ATOM   1242  N   THR   155       1.358  39.622  43.390  1.00 10.00
ATOM   1243  CA  THR   155       0.753  40.670  42.551  1.00 10.00
ATOM   1244  C   THR   155       1.054  40.370  41.082  1.00 10.00
ATOM   1245  O   THR   155       0.167  40.445  40.239  1.00 10.00
ATOM   1246  CB  THR   155       1.297  42.054  42.914  1.00 16.66
ATOM   1247  OG1 THR   155       0.927  42.369  44.257  1.00 16.66
ATOM   1248  CG2 THR   155       0.787  43.139  41.957  1.00 16.66
ATOM   1249  N   PHE   156       2.298  39.987  40.826  1.00 10.00
ATOM   1250  CA  PHE   156       2.755  39.679  39.464  1.00 10.00
ATOM   1251  C   PHE   156       1.946  38.527  38.879  1.00 10.00
ATOM   1252  O   PHE   156       1.509  38.597  37.736  1.00 10.00
ATOM   1253  CB  PHE   156       4.205  39.216  39.497  1.00 25.00
ATOM   1254  CG  PHE   156       4.743  39.016  38.083  1.00 25.00
ATOM   1255  CD1 PHE   156       5.099  40.041  37.226  1.00 25.00
ATOM   1256  CD2 PHE   156       4.900  37.716  37.659  1.00 25.00
ATOM   1257  CE1 PHE   156       5.620  39.738  35.994  1.00 25.00
ATOM   1258  CE2 PHE   156       5.385  37.432  36.391  1.00 25.00
ATOM   1259  CZ  PHE   156       5.745  38.455  35.541  1.00 25.00
ATOM   1260  N   SER   157       1.723  37.518  39.716  1.00 10.00
ATOM   1261  CA  SER   157       0.974  36.327  39.291  1.00 10.00
ATOM   1262  C   SER   157      -0.488  36.689  39.011  1.00 10.00
ATOM   1263  O   SER   157      -1.073  36.207  38.045  1.00 10.00
ATOM   1264  CB  SER   157       1.067  35.215  40.337  1.00 50.00
ATOM   1265  OG  SER   157       0.509  35.664  41.561  1.00 50.00
ATOM   1266  N   ASN   158      -1.016  37.623  39.808  1.00 10.00
ATOM   1267  CA  ASN   158      -2.390  38.129  39.626  1.00 10.00
ATOM   1268  C   ASN   158      -2.570  38.834  38.333  1.00 10.00
ATOM   1269  O   ASN   158      -3.558  38.632  37.636  1.00 10.00
ATOM   1270  CB  ASN   158      -2.831  39.027  40.776  1.00 10.00
ATOM   1271  CG  ASN   158      -4.339  39.249  40.755  1.00 10.00
ATOM   1272  OD1 ASN   158      -4.837  39.863  39.835  1.00 50.00
ATOM   1273  ND2 ASN   158      -5.073  38.815  41.754  1.00 50.00
ATOM   1274  N   ILE   159      -1.553  39.631  38.089  1.00 10.00
ATOM   1275  CA  ILE   159      -1.508  40.411  36.858  1.00 10.00
ATOM   1276  C   ILE   159      -1.416  39.450  35.660  1.00 10.00
ATOM   1277  O   ILE   159      -2.078  39.769  34.648  1.00 10.00
ATOM   1278  CB  ILE   159      -0.319  41.375  36.901  1.00 16.66
ATOM   1279  CG1 ILE   159      -0.457  42.364  38.068  1.00 16.66
ATOM   1280  CG2 ILE   159      -0.210  42.125  35.563  1.00 16.66
ATOM   1281  CD1 ILE   159       0.744  43.311  38.185  1.00 16.66
ATOM   1282  OXT ILE   159      -0.681  38.447  35.782  1.00 99.99
TER    1283      ILE   159                                        
SPDBVT        1.0000000000         0.0000000000         0.0000000000 
SPDBVT        0.0000000000         1.0000000000         0.0000000000 
SPDBVT        0.0000000000         0.0000000000         1.0000000000 
SPDBVT        0.0000000000         0.0000000000         0.0000000000 
SPDBVT        0.0000000000         0.0000000000         0.0000000000 
SPDBVV default;
SPDBVV      5.109533972375    2245.827600568613      20.000000000000
SPDBVV       -0.5631646685        -0.6214440625        -0.5446584556 
SPDBVV        0.4045919660         0.3673463025        -0.8374736025 
SPDBVV        0.7205212676        -0.6919999793         0.0445548163 
SPDBVV       -0.1365000010        29.1200008392        39.6365013123 
SPDBVV        0.0000000000         0.0000000000         0.0000000000 
SPDBVf 51 51 51 51 51 51 51 51 51 51 51 51 51 51 51 51 51 51 51 51
SPDBVf 51 51 51 51 51 51 51 51 51 51 51 51 51 51 51 51 51 51 51 51
SPDBVf 51 51 51 51 51 51 51 51 51 51 51 51 51 51 51 51 51 51 51 51
SPDBVf 51 51 51 51 51 51 51 51 51 51 51 51 51 51 51 51 51 51 51 51
SPDBVf 51 51 51 51 51 51 51 51 51 51 51 51 51 51 51 51 51 51 51 51
SPDBVf 51 51 51 51 51 51 51 51 51 51 51 51 51 51 51 51 51 51 51 51
SPDBVf 51 51 51 51 51 51 51 51 51 51 51 51 51 51 51 51 51 51 51 51
SPDBVf 51 51 51 51 51 51 51 51 51 51 51 51 51 51 51 51 51 51 51 49
SPDBVc 1.00 1.00 0.00 1.00 1.00 0.00 1.00 1.00 0.00 1.00 1.00 0.00 
SPDBVc 1.00 1.00 0.00 1.00 1.00 0.00 1.00 1.00 0.00 1.00 1.00 0.00 
SPDBVc 1.00 1.00 0.00 1.00 1.00 0.00 1.00 1.00 0.00 1.00 1.00 0.00 
SPDBVc 1.00 1.00 0.00 1.00 1.00 0.00 1.00 1.00 0.00 1.00 1.00 0.00 
SPDBVc 1.00 1.00 0.00 1.00 1.00 0.00 1.00 1.00 0.00 1.00 1.00 0.00 
SPDBVc 1.00 1.00 0.00 1.00 1.00 0.00 1.00 1.00 0.00 1.00 1.00 0.00 
SPDBVc 1.00 1.00 0.00 1.00 1.00 0.00 1.00 1.00 0.00 1.00 1.00 0.00 
SPDBVc 1.00 1.00 0.00 1.00 1.00 0.00 1.00 1.00 0.00 1.00 1.00 0.00 
SPDBVc 1.00 1.00 0.00 1.00 1.00 0.00 1.00 1.00 0.00 1.00 1.00 0.00 
SPDBVc 1.00 1.00 0.00 1.00 1.00 0.00 1.00 1.00 0.00 1.00 1.00 0.00 
SPDBVc 1.00 1.00 0.00 1.00 1.00 0.00 1.00 1.00 0.00 1.00 1.00 0.00 
SPDBVc 1.00 1.00 0.00 1.00 1.00 0.00 1.00 1.00 0.00 1.00 1.00 0.00 
SPDBVc 1.00 1.00 0.00 1.00 1.00 0.00 1.00 1.00 0.00 1.00 1.00 0.00 
SPDBVc 1.00 1.00 0.00 1.00 1.00 0.00 1.00 1.00 0.00 1.00 1.00 0.00 
SPDBVc 1.00 1.00 0.00 1.00 1.00 0.00 1.00 1.00 0.00 1.00 1.00 0.00 
SPDBVc 1.00 1.00 0.00 1.00 1.00 0.00 1.00 1.00 0.00 1.00 1.00 0.00 
SPDBVc 1.00 1.00 0.00 1.00 1.00 0.00 1.00 1.00 0.00 1.00 1.00 0.00 
SPDBVc 1.00 1.00 0.00 1.00 1.00 0.00 1.00 1.00 0.00 1.00 1.00 0.00 
SPDBVc 1.00 1.00 0.00 1.00 1.00 0.00 1.00 1.00 0.00 1.00 1.00 0.00 
SPDBVc 1.00 1.00 0.00 1.00 1.00 0.00 1.00 1.00 0.00 1.00 1.00 0.00 
SPDBVc 1.00 1.00 0.00 1.00 1.00 0.00 1.00 1.00 0.00 1.00 1.00 0.00 
SPDBVc 1.00 1.00 0.00 1.00 1.00 0.00 1.00 1.00 0.00 1.00 1.00 0.00 
SPDBVc 1.00 1.00 0.00 1.00 1.00 0.00 1.00 1.00 0.00 1.00 1.00 0.00 
SPDBVc 1.00 1.00 0.00 1.00 1.00 0.00 1.00 1.00 0.00 1.00 1.00 0.00 
SPDBVc 1.00 1.00 0.00 1.00 1.00 0.00 1.00 1.00 0.00 1.00 1.00 0.00 
SPDBVc 1.00 1.00 0.00 1.00 1.00 0.00 1.00 1.00 0.00 1.00 1.00 0.00 
SPDBVc 1.00 1.00 0.00 1.00 1.00 0.00 1.00 1.00 0.00 1.00 1.00 0.00 
SPDBVc 1.00 1.00 0.00 1.00 1.00 0.00 1.00 1.00 0.00 1.00 1.00 0.00 
SPDBVc 1.00 1.00 0.00 1.00 1.00 0.00 1.00 1.00 0.00 1.00 1.00 0.00 
SPDBVc 1.00 1.00 0.00 1.00 1.00 0.00 1.00 1.00 0.00 1.00 1.00 0.00 
SPDBVc 1.00 1.00 0.00 1.00 1.00 0.00 1.00 1.00 0.00 1.00 1.00 0.00 
SPDBVc 1.00 1.00 0.00 1.00 1.00 0.00 1.00 1.00 0.00 1.00 1.00 0.00 
SPDBVc 1.00 1.00 0.00 1.00 1.00 0.00 1.00 1.00 0.00 1.00 1.00 0.00 
SPDBVc 1.00 1.00 0.00 1.00 1.00 0.00 1.00 1.00 0.00 1.00 1.00 0.00 
SPDBVc 1.00 1.00 0.00 1.00 1.00 0.00 1.00 1.00 0.00 1.00 1.00 0.00 
SPDBVc 1.00 1.00 0.00 1.00 1.00 0.00 1.00 1.00 0.00 1.00 1.00 0.00 
SPDBVc 1.00 1.00 0.00 1.00 1.00 0.00 1.00 1.00 0.00 1.00 1.00 0.00 
SPDBVc 1.00 1.00 0.00 1.00 1.00 0.00 1.00 1.00 0.00 1.00 1.00 0.00 
SPDBVc 1.00 1.00 0.00 1.00 1.00 0.00 1.00 1.00 0.00 1.00 1.00 0.00 
SPDBVc 1.00 1.00 0.00 1.00 1.00 0.00 1.00 1.00 0.00 1.00 1.00 0.00 
SPDBVR 0.00 0.40 1.00 0.00 0.40 1.00 0.00 0.40 1.00 0.00 0.40 1.00 
SPDBVR 0.00 0.60 1.00 0.00 0.60 1.00 0.00 0.40 1.00 0.00 0.40 1.00 
SPDBVR 0.00 0.40 1.00 0.00 0.40 1.00 0.00 0.40 1.00 0.00 0.40 1.00 
SPDBVR 0.00 0.40 1.00 0.00 0.40 1.00 0.00 0.40 1.00 0.00 0.40 1.00 
SPDBVR 0.00 0.60 1.00 0.00 0.40 1.00 0.00 0.40 1.00 0.00 0.40 1.00 
SPDBVR 0.00 1.00 1.00 0.00 1.00 1.00 0.00 0.60 1.00 0.00 1.00 1.00 
SPDBVR 0.00 1.00 1.00 0.00 1.00 1.00 0.00 1.00 1.00 0.00 0.60 1.00 
SPDBVR 0.00 1.00 1.00 0.00 1.00 1.00 1.00 0.00 0.00 1.00 0.00 0.00 
SPDBVR 1.00 0.00 0.00 1.00 0.00 0.00 1.00 0.00 0.00 1.00 0.00 0.00 
SPDBVR 1.00 0.00 0.00 1.00 0.00 0.00 1.00 0.00 0.00 1.00 0.00 0.00 
SPDBVR 0.00 0.40 1.00 0.00 1.00 1.00 0.00 1.00 1.00 1.00 0.00 0.00 
SPDBVR 1.00 0.00 0.00 1.00 0.00 0.00 1.00 0.00 0.00 0.00 0.40 1.00 
SPDBVR 0.00 0.40 1.00 0.00 0.40 1.00 0.00 0.40 1.00 0.00 0.40 1.00 
SPDBVR 0.00 0.40 1.00 0.00 0.40 1.00 0.00 0.40 1.00 0.00 0.40 1.00 
SPDBVR 0.00 0.40 1.00 0.00 0.40 1.00 0.00 0.40 1.00 0.00 0.40 1.00 
SPDBVR 0.00 0.40 1.00 0.00 0.40 1.00 0.00 0.40 1.00 0.00 0.40 1.00 
SPDBVR 0.00 0.40 1.00 0.00 0.40 1.00 0.00 0.40 1.00 0.00 0.40 1.00 
SPDBVR 0.00 0.40 1.00 0.00 0.40 1.00 0.00 0.40 1.00 0.00 0.40 1.00 
SPDBVR 0.00 0.40 1.00 0.00 0.60 1.00 0.00 1.00 1.00 0.00 0.60 1.00 
SPDBVR 0.00 0.60 1.00 0.00 1.00 1.00 0.00 0.60 1.00 0.00 0.40 1.00 
SPDBVR 0.00 0.60 1.00 0.00 1.00 1.00 0.00 0.40 1.00 0.00 0.40 1.00 
SPDBVR 0.00 1.00 1.00 0.00 0.40 1.00 0.00 0.40 1.00 0.00 0.40 1.00 
SPDBVR 0.00 0.40 1.00 0.00 0.40 1.00 0.00 0.40 1.00 0.00 0.40 1.00 
SPDBVR 0.00 0.40 1.00 0.00 0.40 1.00 0.00 0.40 1.00 0.00 0.40 1.00 
SPDBVR 0.00 0.40 1.00 0.00 0.40 1.00 0.00 0.40 1.00 0.00 0.40 1.00 
SPDBVR 0.00 0.40 1.00 0.00 0.40 1.00 0.00 0.40 1.00 0.00 0.40 1.00 
SPDBVR 0.00 0.40 1.00 0.00 0.40 1.00 0.00 0.40 1.00 0.00 0.40 1.00 
SPDBVR 0.00 0.40 1.00 0.00 0.40 1.00 0.00 0.40 1.00 0.00 0.40 1.00 
SPDBVR 0.00 0.40 1.00 0.00 0.40 1.00 0.00 0.40 1.00 0.00 0.40 1.00 
SPDBVR 0.00 0.40 1.00 0.00 0.40 1.00 0.00 0.40 1.00 0.00 0.40 1.00 
SPDBVR 0.00 0.40 1.00 0.00 0.40 1.00 0.00 0.40 1.00 0.00 0.40 1.00 
SPDBVR 0.00 0.40 1.00 0.00 0.40 1.00 0.00 0.40 1.00 0.00 0.40 1.00 
SPDBVR 0.00 0.40 1.00 0.00 0.40 1.00 0.00 0.40 1.00 0.00 0.40 1.00 
SPDBVR 0.00 0.40 1.00 0.00 0.40 1.00 0.00 0.40 1.00 0.00 0.40 1.00 
SPDBVR 0.00 0.40 1.00 0.00 0.40 1.00 1.00 0.00 0.00 1.00 0.00 0.00 
SPDBVR 1.00 0.00 0.00 1.00 0.00 0.00 1.00 0.00 0.00 1.00 0.00 0.00 
SPDBVR 0.00 1.00 1.00 0.00 0.60 1.00 0.00 0.40 1.00 0.00 0.60 1.00 
SPDBVR 0.00 1.00 0.00 0.00 0.40 1.00 0.00 0.40 1.00 0.00 0.40 1.00 
SPDBVR 0.00 0.40 1.00 0.00 0.40 1.00 0.00 0.40 1.00 0.00 0.40 1.00 
SPDBVR 0.00 0.40 1.00 0.00 0.40 1.00 0.00 0.40 1.00 1.00 0.00 0.00 
SPDBVl 1.00 1.00 1.00 1.00 1.00 1.00 1.00 1.00 1.00 1.00 1.00 1.00 
SPDBVl 1.00 1.00 1.00 1.00 1.00 1.00 1.00 1.00 1.00 1.00 1.00 1.00 
SPDBVl 1.00 1.00 1.00 1.00 1.00 1.00 1.00 1.00 1.00 1.00 1.00 1.00 
SPDBVl 1.00 1.00 1.00 1.00 1.00 1.00 1.00 1.00 1.00 1.00 1.00 1.00 
SPDBVl 1.00 1.00 1.00 1.00 1.00 1.00 1.00 1.00 1.00 1.00 1.00 1.00 
SPDBVl 1.00 1.00 1.00 1.00 1.00 1.00 1.00 1.00 1.00 1.00 1.00 1.00 
SPDBVl 1.00 1.00 1.00 1.00 1.00 1.00 1.00 1.00 1.00 1.00 1.00 1.00 
SPDBVl 1.00 1.00 1.00 1.00 1.00 1.00 1.00 1.00 1.00 1.00 1.00 1.00 
SPDBVl 1.00 1.00 1.00 1.00 1.00 1.00 1.00 1.00 1.00 1.00 1.00 1.00 
SPDBVl 1.00 1.00 1.00 1.00 1.00 1.00 1.00 1.00 1.00 1.00 1.00 1.00 
SPDBVl 1.00 1.00 1.00 1.00 1.00 1.00 1.00 1.00 1.00 1.00 1.00 1.00 
SPDBVl 1.00 1.00 1.00 1.00 1.00 1.00 1.00 1.00 1.00 1.00 1.00 1.00 
SPDBVl 1.00 1.00 1.00 1.00 1.00 1.00 1.00 1.00 1.00 1.00 1.00 1.00 
SPDBVl 1.00 1.00 1.00 1.00 1.00 1.00 1.00 1.00 1.00 1.00 1.00 1.00 
SPDBVl 1.00 1.00 1.00 1.00 1.00 1.00 1.00 1.00 1.00 1.00 1.00 1.00 
SPDBVl 1.00 1.00 1.00 1.00 1.00 1.00 1.00 1.00 1.00 1.00 1.00 1.00 
SPDBVl 1.00 1.00 1.00 1.00 1.00 1.00 1.00 1.00 1.00 1.00 1.00 1.00 
SPDBVl 1.00 1.00 1.00 1.00 1.00 1.00 1.00 1.00 1.00 1.00 1.00 1.00 
SPDBVl 1.00 1.00 1.00 1.00 1.00 1.00 1.00 1.00 1.00 1.00 1.00 1.00 
SPDBVl 1.00 1.00 1.00 1.00 1.00 1.00 1.00 1.00 1.00 1.00 1.00 1.00 
SPDBVl 1.00 1.00 1.00 1.00 1.00 1.00 1.00 1.00 1.00 1.00 1.00 1.00 
SPDBVl 1.00 1.00 1.00 1.00 1.00 1.00 1.00 1.00 1.00 1.00 1.00 1.00 
SPDBVl 1.00 1.00 1.00 1.00 1.00 1.00 1.00 1.00 1.00 1.00 1.00 1.00 
SPDBVl 1.00 1.00 1.00 1.00 1.00 1.00 1.00 1.00 1.00 1.00 1.00 1.00 
SPDBVl 1.00 1.00 1.00 1.00 1.00 1.00 1.00 1.00 1.00 1.00 1.00 1.00 
SPDBVl 1.00 1.00 1.00 1.00 1.00 1.00 1.00 1.00 1.00 1.00 1.00 1.00 
SPDBVl 1.00 1.00 1.00 1.00 1.00 1.00 1.00 1.00 1.00 1.00 1.00 1.00 
SPDBVl 1.00 1.00 1.00 1.00 1.00 1.00 1.00 1.00 1.00 1.00 1.00 1.00 
SPDBVl 1.00 1.00 1.00 1.00 1.00 1.00 1.00 1.00 1.00 1.00 1.00 1.00 
SPDBVl 1.00 1.00 1.00 1.00 1.00 1.00 1.00 1.00 1.00 1.00 1.00 1.00 
SPDBVl 1.00 1.00 1.00 1.00 1.00 1.00 1.00 1.00 1.00 1.00 1.00 1.00 
SPDBVl 1.00 1.00 1.00 1.00 1.00 1.00 1.00 1.00 1.00 1.00 1.00 1.00 
SPDBVl 1.00 1.00 1.00 1.00 1.00 1.00 1.00 1.00 1.00 1.00 1.00 1.00 
SPDBVl 1.00 1.00 1.00 1.00 1.00 1.00 1.00 1.00 1.00 1.00 1.00 1.00 
SPDBVl 1.00 1.00 1.00 1.00 1.00 1.00 1.00 1.00 1.00 1.00 1.00 1.00 
SPDBVl 1.00 1.00 1.00 1.00 1.00 1.00 1.00 1.00 1.00 1.00 1.00 1.00 
SPDBVl 1.00 1.00 1.00 1.00 1.00 1.00 1.00 1.00 1.00 1.00 1.00 1.00 
SPDBVl 1.00 1.00 1.00 1.00 1.00 1.00 1.00 1.00 1.00 1.00 1.00 1.00 
SPDBVl 1.00 1.00 1.00 1.00 1.00 1.00 1.00 1.00 1.00 1.00 1.00 1.00 
SPDBVl 1.00 1.00 1.00 1.00 1.00 1.00 1.00 1.00 1.00 1.00 1.00 1.00 
SPDBVb 0.00 0.00 0.00
END
