# Supplementary material for: Roots of angiosperm formins: The evolutionary history of plant FH2 domain-containing proteins
Source: BMC Evol Biol. 2008 Apr 22;8:115. doi: 10.1186/1471-2148-8-115 (PMC2386819; doi:10.1186/1471-2148-8-115)
Supplement: Additional file 7 — Summary of PTEN domains analyzed in this study (MG_A7.xls). List of taxa and PTEN protein sequences included in this study, in addition to FH2 – containing sequences that are listed in Additional file 1. Database source and accession code is included for every sequence; for database source abbreviations see legend to Additional file 1. For abbreviations and SMART or Pfam identifiers of additional conserved domains found in the predicted proteins see legends to Tables 1 and 2 and Additional files 1, 4 and 5; additional domains are: ABC-tran – ATP-binding casette transporter [Pfam:PF00005], MYSc – myosin/large ATPase [Smart: SM00242], SH2 – Src homology 2 domain [Smart: SM00252], PTB – phosphotyrosine-binding domain [Smart: SM00462], LIM – Zinc-binding domain present in Lin-11, Isl-1 and Mec-3 [Smart: SM00132]. For cases where gene structure prediction has been modified, new predicted protein sequences are provided in Additional file 8. Format: MS Excel (*.xls). [file 1471-2148-8-115-S7.xls]

## Sheet: PTEN proteins
Abbreviation	Kingdom	Phylum/Division	Species	Source	Protein	Locus or genomic sequence	Other domains	References, synonyms and notes
AtPTEN1	Plantae	Angiospermophyta	Arabidopsis thaliana	TAIR		At5g39400		[26]
AtPTEN2	Plantae	Angiospermophyta	Arabidopsis thaliana	TAIR		At3g19420		[26]
AtPTEN3	Plantae	Angiospermophyta	Arabidopsis thaliana	TAIR		At3g50110		[26]
PoptrPTEN1	Plantae	Angiospermophyta	Populus trichocarpa	JGI	Protein ID: 259295	Poptr1_1/LG_XVII:5346873-5350406
PoptrPTEN2	Plantae	Angiospermophyta	Populus trichocarpa	JGI	Protein ID: 707340	Poptr1_1/LG_I:26551819-26556205
PoptrPTEN3	Plantae	Angiospermophyta	Populus trichocarpa	JGI	Protein ID: 722258	Poptr1_1/LG_IX:4146585-4151257
PoptrPTEN4	Plantae	Angiospermophyta	Populus trichocarpa	JGI	Protein ID: 218531	Poptr1_1/LG_VII:8339255-8344288
LePTEN1	Plantae	Angiospermophyta	Lycopersicon esculentum	Entrez	see Additional file 8	BT013734.1
MetrPTENa	Plantae	Angiospermophyta	Medicago truncatula	Entrez	see Additional file 8	CT573077.2
LojPTENa	Plantae	Angiospermophyta	Lotus japonicus	Entrez	see Additional file 8	AP006667.1
OsPTEN1	Plantae	Angiospermophyta	Oryza sativa	RAP-db		Os12g0407500
OsPTEN3	Plantae	Angiospermophyta	Oryza sativa	RAP-db		Os06g0184400		formin-like (OsFH17)
SelmoPTEN1a	Plantae	Lycophyta	Selaginella moellendorffii	SG	see Additional file 8	gnl|Nov06_contig|90.11
SelmoPTEN1b	Plantae	Lycophyta	Selaginella moellendorffii	SG	see Additional file 8	gnl|Nov06_contig|100.4
SelmoPTEN2a	Plantae	Lycophyta	Selaginella moellendorffii	SG	see Additional file 8	gnl|Nov06_contig|19.3
SelmoPTEN2b	Plantae	Lycophyta	Selaginella moellendorffii	SG	see Additional file 8	gnl|Nov06_contig|6.46		not in the tree; closest relative SelmoPTEN2a, identity 365/391 (93%)
PhypaPTEN1	Plantae	Bryophyta	Physcomitrella patens	JGI	Protein ID: 233117	Phypa1_1/scaffold_71:1464829-1469719
PhypaPTEN2	Plantae	Bryophyta	Physcomitrella patens	JGI	Protein ID: 140952	Phypa1_1/scaffold_172:789432-793216
PhypaPTEN3	Plantae	Bryophyta	Physcomitrella patens	JGI	Protein ID: 173463	Phypa1_1/scaffold_465:57720-63079
PhypaPTEN4	Plantae	Bryophyta	Physcomitrella patens	JGI	Protein ID: 11763	Phypa1_1/scaffold_121:688836-692334		not in the tree; closest relative PhypaPTEN2, identity 324/344 (94%)
PhatrPTEN	Chromalveolata	Stramenopila	Phaeodactylum tricornutum	JGI	Protein ID: 33098	Phatr2/chr_3:35428-41531	ABC-tran
TpPTEN1	Chromalveolata	Stramenopila	Thalassiosira pseudonada	JGI	Protein ID: 24137	Thaps3/chr_10:310131-312860
HsPTEN	Animalia - Metazoa	Chordata	Homo sapiens	Entrez	NP_000305.3	NM_000314.4
MmPTEN	Animalia - Metazoa	Chordata	Mus musculus	Entrez	NP_032986.1	NM_008960.2
MmPTEN2	Animalia - Metazoa	Chordata	Mus musculus	Entrez	NP_954866	NM_199257.1	tm 3x
MmPTEN3	Animalia - Metazoa	Chordata	Mus musculus	Entrez	XP_989880	XM_984786.1
Mm tens1	Animalia - Metazoa	Chordata	Mus musculus	Entrez	XP_619639	XM_619639.3	C1,MYSc,SH2,PTB	tensin1
Mm tens2	Animalia - Metazoa	Chordata	Mus musculus	Entrez	NP_705761	NM_153533	C1,MYSc,SH2,PTB	tensin2
Mm tens3	Animalia - Metazoa	Chordata	Mus musculus	Entrez	NP_001077056	NM_001083587	SH2, PTB	tensin3
Xl PTEN	Animalia - Metazoa	Chordata	Xenopus laevis	Entrez	NP_001083831	NM_001090362
CePTEN	Animalia - Metazoa	Nematoda	Caenorhabditis elegans	Entrez	CAA10315.1	AJ131181		DAF-18 protein; not in the tree; closest relative MmPTEN, identity 90/207 (43%)
DmPTEN	Animalia - Metazoa	Insecta	Drosophila melanogaster	Entrez	NP_599149.1	NM_134322.1
MonbrPTEN1	Animalia	Choanoflagellata	Monosiga brevicollis	JGI	Protein ID: 38555	Monbr1/scaffold_27:538079-540265
ScPTEN	Fungi	Ascomycota	Saccharomyces cerevisiae	Entrez	NP_014271	NC_001146.6
ScCdc14	Fungi	Ascomycota	Saccharomyces cerevisiae	Entrez	NP_116684	NC_001138.4
SpPTEN	Fungi	Ascomycota	Schizosaccharomyces pombe	Entrez	NP_596312	NM_001022234.1
UmPTEN1	Fungi	Basidiomycota	Ustilago maydis	Entrez	XP_759907	XM_754814
PosplPTEN1	Fungi	Basidiomycota	Postia placenta	JGI	Protein ID: 60937	Pospl1/scaffold_12:189365-191546
PhyblPTEN	Fungi	Zygomycota	Phycomyces blakesleeanus	JGI	Protein ID: 71158	Phybl1/scaffold_39:317544-319357
DdPTEN1	Amoebozoa	Dictyosteliida	Dictyostelium discoideum	Entrez	AAL99958.1	AF483827
DdPTEN2	Amoebozoa	Dictyosteliida	Dictyostelium discoideum	Entrez	XP_638022	XM_632930.1	LIM
DdPTEN3	Amoebozoa	Dictyosteliida	Dictyostelium discoideum	Entrez	XP_643506	XM_638414.1		not in the tree; closest relative NaegrPTEN5, identity 122/359 (33%)
EhPTEN1	Amoebozoa	Entamoebidae	Entamoeba histolytica	Entrez	XP_656021.1	XM_650929
TtPTEN1	Chromalveolata	Ciliophora	Tetrahymena thermophila	Entrez	XP_001007919	XM_001007919.2		not in the tree; closest relative PtPTEN1, identity 170/342 (49%)
TtPTEN2	Chromalveolata	Ciliophora	Tetrahymena thermophila	Entrez	XP_001025026.1	XM_001033370
PtPTEN1	Chromalveolata	Ciliophora	Paramecium tetraurelia	Entrez	XP_001453274	XM_001453237
PtPTEN2	Chromalveolata	Ciliophora	Paramecium tetraurelia	Entrez	XP_001455948.1	XM_001455911		poor sequence
PtPTEN3	Chromalveolata	Ciliophora	Paramecium tetraurelia	Entrez	XP_001457620.1	XM_001457583
TcPTEN1	Excavata	Kinetoplastida	Trypanosoma cruzi	Entrez	XP_814678.1	XM_809585
TcPTEN2	Excavata	Kinetoplastida	Trypanosoma cruzi	Entrez	XP_812258.1	XM_807165	4x tm
TcPTEN3	Excavata	Kinetoplastida	Trypanosoma cruzi	Entrez	XP_817093.1	XM_812000
TbPTEN1	Excavata	Kinetoplastida	Trypanosoma brucei	Entrez	XP_829444.1	XM_824351
TvPTEN1	Excavata	Parabasalia	Trichomonas vaginalis	Entrez	XP_001326101.1	XM_001326066
PhyraPTEN1	Chromalveolata	Stramenopila	Phytophtora ramorum	JGI	Protein ID: 84941	Phyra1_1/scaffold_131:81117-82385
PhyraPTEN2	Chromalveolata	Stramenopila	Phytophtora ramorum	JGI	Protein ID: 85319	Phyra1_1/scaffold_163:14817-17503	PH
PhyraPTEN3	Chromalveolata	Stramenopila	Phytophtora ramorum	JGI	Protein ID: 73951	Phyra1_1/scaffold_5:592659-595179
PhyraPTEN4	Chromalveolata	Stramenopila	Phytophtora ramorum	JGI	Protein ID: 80589	Phyra1_1/scaffold_50:284126-285299
NaegrPTEN1	Excavata	Heterolobosea	Naegleria gruberi	JGI	Protein ID: 68408	Naegr1/scaffold_28:241642-243020
NaegrPTEN2	Excavata	Heterolobosea	Naegleria gruberi	JGI	Protein ID: 66753	Naegr1/scaffold_19:454076-454945
NaegrPTEN3	Excavata	Heterolobosea	Naegleria gruberi	JGI	Protein ID: 67631	Naegr1/scaffold_24:225418-227284
NaegrPTEN4	Excavata	Heterolobosea	Naegleria gruberi	JGI	Protein ID: 63789	Naegr1/scaffold_8:66207-70724	TPR
NaegrPTEN5	Excavata	Heterolobosea	Naegleria gruberi	JGI	Protein ID: 67376	Naegr1/scaffold_23:99423-100574
NaegrPTEN6	Excavata	Heterolobosea	Naegleria gruberi	JGI	Protein ID: 62186	Naegr1/scaffold_3:115406-117277
