# Supplementary material for: Roots of angiosperm formins: The evolutionary history of plant FH2 domain-containing proteins
Source: BMC Evol Biol. 2008 Apr 22;8:115. doi: 10.1186/1471-2148-8-115 (PMC2386819; doi:10.1186/1471-2148-8-115)
Supplement: Additional file 8 — Predicted protein sequences of selected PTEN-containing proteins (MG_A8.txt). Modified protein sequence predictions corresponding to some of the genes listed in Additional file 7. Format: FASTA, raw text (*.txt). [file 1471-2148-8-115-S8.txt]

>LePTEN1 
MDSGSADVSNSQPVTTSSAARSTAVESAPVQSTEEAPSKISTSGISSWAKNLKIPQPFTG
SQDEQSSGNAPKSTFARLTGGLGMRLSPKSPTSPTDEHVDATSPTSLFGTFTKGLVDSSK
NAVKAVQVKARHVVSQNKRRYQEGGFDLDLTYITENIIAMGFPAGDMSSGLFGYVEGFYR
NHMEEVIKFFETHHKDKYKVYNLCAERLYDASLFEGKVASFPFDDHNCPPIQLIISFCQS
AYSWLKEDIENVVVVHCKAGMARTGLMISSLLLYLKFFPTAEESMDYYNQKRCVDGKGLV
LPSQIRYVKYFERILMYFNGENQPGRRCMLRGFRLHRCPYWIRPSITVSDHNGVLFSSKK
HPRTKDLSPEDFWFNAPKKGVVVFALPGEPGLAELAGDFKIHFHDRQGDFYCWLNTTMIE
NRKVLMTSDLDGFDKRKLPSPGFQVEVVLADYDAALPARPQSETATKESADSSSANPAPV
SNPTSGSEPADGTNVNQQPGNNDKDDVFSDNESEEPGMSKARQSKAASEVSAPADAKNPG
SRNKDDSDKISSLTHKTEQVSLGDTSSVHSEPKKDASVGTTSSVDVSNPVGGVSDFKVMA
ADASAFSFGDEEDYESD
>MetrPTENa 
MDYEIKLHLSDSLMEPAPPSSKTEPYSAKVPAENDNARDSPSLSPVSSISSWARNLRFGA
ADQNSQTENNGMSAFARLTSGIGLRSPPNELATSSSGAEQPNIIESFTKGLVDSSKEAVK
AVQTKARHIVSQNKRRYQEGGFDLDMTYITENIIAMGFPGGDFSSGIFGYIEGFYRNHME
EVIKFFETHHKGKYKVYNLCSERLYDGSLFQGKVASFPFSDHNCPPIQLIASFCRSAYSW
LKEDIQNVVVVHCKAGMGRTGLMICSLLLYLKFFPTAEEAIDSFNQKRCVDGKALTLPSQ
IR*FKYFERTLTHFNGEVQPGRRCMLRGFRLHKCPYWVRPSITISDHNGILFTTRKHPKT
KDLMPEDFWINASKKGILVFALPGEPGLTELVGDFKIHFHDRQGDFYCWMNTTMIENRKI
LDGSDLDDFDKRKIPAPGFQVEVVMVDYDGTLPGKVNPASKGSDIRNVSSGAKPTSSSRK
SKIPKNGDDDVFSDSDEEETKGTQRREAATDYKYMEPHQASEATTDHVGMLSRATDQLSL
QQHDERTENNVSEASTTNKHHNIHAGPNTTNMESIGTSEFKAIAADASVFSFGDEDFESD
SEEAS
>LojPTENa
MDSVPADVSNSSPAKVPSTSPPAKETGGEASASVASGEDNSAGEAPSRLSPTGISSWAKN
LKISPSFSGSQDDSSSANAGKSSFARFTSNLGLRLSPKSPATDDRTNETTSQSNLLGNIT
KGLVDSSKNAVKAVQVKARHVVSQNKRRYQEGGFDLDMTYITENIIAMGFPAGDMSSGFF
GYFEGFYRNHMEEVIKFFETQHKGKYKVYNLCSERLYDASLFEGKVASFPFDDHNCPPIQ
LIISFCQSAYSWLKEDIENVVVVHCKAGMARTGLMISSLLLFLKFFPTAEESMDYYNQKR
CVDGKGLVLPSQIRYVKYFERVMTYFNGENPPPRRCMLRGFRLHRCPYWIRPSITVSDHS
GVLFSTKKHPRTKDLLAEDFWFSAPKKGVMVFALPGEPGLTELAGDFKIHFHDRQGDFYC
WLNTTMTENRKILNTSDLDGFDKRKLPSPGFMVEVVLVDYNGNVVTSRPETVTKKSDESP
SNSPAPVEVSPAAPNASKESEGAEKDDVFSDGEAEHPASSRSKQTKASEAVETVTNAPRE
SESNKNSDQVSNLTRATEQVSLGNKISTPIHSAGEPKSDDGRTVPSLPTPSSESEFKAMA
ADASVFTFGDDEDYESD
>SelmoPTEN1a  
MLPFSASFLRQQVFGSAVAASIYRPPSPLIFLAPPPPPSRGRSFVCCKAMDQREGTKKEHNLHQPVNPSN
QQPLEAGKEGAKSSREFMFEAYGDKYATRSVEEGFGHAASEEGMDPFHESVKGDLAEELGIPELKNRGAS
TEKKTPKSEEDPKATTTTKPQGNLRSAAFTNRTMWDTHHPVVITQQTPCWQLSSLRNFAKIMTQNMKIAH
PPALESVKIDPRSPAWAAAVAVSAVAAVPVAPSLPLSIGQGRKCKFRKGCVESFLSGRKQQGCNNVAGPL
AKDKERKHKEKRKNNKGTTGAKHSLAGGGGQLTNHGGFLKGRLIEFIAGSHYLRSLVSKERRRLVLGGYN
LDMSYITDRLVAMSFPAEDMTAMYRNPMWQVQRALDVKHGSYYKVYNLCVECSYDPGSFHGRVETFPFDD
MHVPPLSLIQLFCESVEDWLLQDPRNVAVIHCKAGKGRTGLMVCAYLVYKGMPAEEALQLYGSRRTYNNQ
GVTIPSQRRYVRYWSKILVFPSDGGVPDVRIPPPKPRELRRIRLYDTNSTDAVKFSIKEIQEEPGELYKS
PVEIASGLCEPLKKGFVRTVSPRYYLSFLPKEGDEKSKENQPRFVVQMDTERPNLLKKDCLDHYFDKPIC
VSGDVRAIFYNKNGGRLFYFCFNTYFISGSMMQLGKGDLDKVTRNGRSIIGQNFCVELIFGPARACNATQ
NNHHLDCYTL
>SelmoPTEN1b 
MLPFSASFLRQQVFGSAVAASIYRPPSPLIFLAPPPPSRGRGFVCCKAMDQREGTKKDEHNLHQPVNPSN
QQPVEAGKGGAKSSQEFMFEAYGDKYATRSVEEGFGHAASEEGMDPFHESVKGDLAEELGIPELKNRGAS
TEKKTPKSEEDPKATTTTKPQGNLRSAAITTRTMWDTHHPVVITQQTPCWQSSSLRNFAKIMTQNMKIAH
PPALESVKIDPRSPAWAAAVAVSAVAAVPVAPSLPISIGQGRKCKFRKGCVESFLSGRKQQGCNNGEEAQ
GKGEEQQRAGTTGAKHSLAGGGGQLTNHGGFLKGRLIEFIAGSHYLRSLVSKERRRLVLGGYNLDMSYIT
DRLVAMSFPAEDMTAMYRNPMWQVQRALDLKHGSYYKVYNLCVECSYDPGSFHGRVETFPFDDMHVPPLS
LIQLFCESVEDWLLQDPRNVAVIHCKAGKGRTGLMVCAYLVYKGMPAEEALQLYGSRRTYNNQGVTIPSQ
RRYVRYWSKILVFPSDGGVPDVRIPPPKPRELRRIRLYDTNSTDAVKFSIKEIQEEPGELYKSPVEIASG
QCEPLKKGFVRTVSPRYYLSFLPKEGDEKSKENQPRFVVQMDTERPNLLKKDCLDHYFDKPICVSGDVRA
IFYNKNGGRLFYFCFNTYFISGSMMQLGKGDLDKVTRNGRSIIGQNFCVELIFGPARACNATQNNHHLDC
YTL
>SelmoPTEN2a
MESSPEAPVSVSVEPSEVPVEISVTEGAAAATQQRSKFYQRSASFFSRTAAATPGDGSTEAPSKLSVAGI
STWAKSLKLPISPKDAKENSNASSPKDSKSPFSILSSGFGKRVPAKIPVVDDELPTTTAPAQAQDGAFGT
FTKGFLDSSRNAVKVVQTRARHLVSQNKRRYQEGGFDLDMTYITDSIIAMGFPAGDMSSGILGYVEGFYR
NHMEEVIRFFETQHKGKYKVYNLCSERLYDVSLLEGKVASFPFDDHNCPPLQLVLAFCRSAYGWLKENLD
NVVVVHCKAGKARTGLMISCLLLYLKFFPTAEECIANYNERRCIDSKGLILPSQIRYVKYFERVLKEFNG
ETPAGRKCILRGIRLHRCPYWIRPAITVSDHNGILFSTKKHPRTKDMMPEDFWFSAPRRGIMVFALPGER
CVADLDGDFKILFQDRHGDFYCWLNTTMMETRQILNVSDLDGFDKRRLPSPGFQVEVVILDPNASVPPVP
PRESPPLPQAPQRSPDTESRENDDVFSDSEDGDSHRKENQAAAAAVVSSENRPKSSDSSPAAEEAPKARS
DKDESSDYVHVKEDHPSKKEKAEDESNDFRAIAADASVFTFGDEDDYASE
>SelmoPTEN2b 
MESSPEAPVSVSVEPSEVPVEISVTEGAAAATQQRSKFYQRSASFFSRTAAATPGDGSTEAPSKLSVAGI
STWAKSLKLPISPKDAKENSNASSPKDSKSPFSILSSGFGKRVPAKIPVVDDELPTTTAPAQAQDGAFGT
FTKGFLDSSRNAVKVVQTRARHLVSQNKRRYQEGGFDLDMTYITDSIIAMGFPAGDMSSGILGYVEGFYR
NHMEEVIRFFETQHKGKYKVYNLCSERLYDVSLLEGKVASFPFDDHNCPPLQLVLAFCRSAYGWLKENLD
NVVVVHCKAGKARTGLMISCLLLYLKFFPTAEECIANYNERRCIDSKGLILPSQIRYVKYFERVLKEFNG
ETPAGRKCILRGIRLHRCPYWIRPAITVSDHNGILFSTKKHPRTKDMMPEDFWFSAPRRGIMVFALPGER
CVADLDGDFKILFQDRHGDFYCWLNTTMMETRQILNVADLDGFDKRRLPSPGFQVEVVILDPNASVPPVP
PRESPPLPQAPQRSPDTESRENDDVFSDSEDGDSHRKENQAAAAAVVSSENRPKSSDSSPAAEEAPKARS
DKDESSDYVHVKEDHPSKKEKAEDESNDFRAIAADASVFTFGDEDDYASE
